# Supplementary material for: Mechanisms underlying the therapeutic effects of 4-octyl itaconate in treating sepsis based on network pharmacology and molecular docking
Source: Front Genet. 2022 Nov 3;13:1056405. doi: 10.3389/fgene.2022.1056405 (PMC9671214; doi:10.3389/fgene.2022.1056405)
Supplement: Supplementary file 1 [file Table2.XLSX]

## Sheet: GSE69063-sepsis
Gene Symbol	adj.P.Val	P.Value	t	B	logFC
METTL9	1.71e-33	6.69e-38	21.553	75.717	1.92178
LILRA5	2.07e-33	1.62e-37	21.3087	74.8517	2.29813
ANXA3	1.98e-32	2.32e-36	20.582	72.2365	2.7785
FCAR	7.33e-32	1.35e-35	20.1103	70.505	2.05026
S100A12	7.33e-32	1.43e-35	20.095	70.4481	1.96568
TRAJ50	5.09e-31	1.39e-34	-19.4966	68.211	-2.34246
IRAK3	1.12e-30	3.5e-34	19.2572	67.3032	1.81276
BCL2A1	2.53e-30	8.96e-34	19.0149	66.3776	2.60979
CCDC71L	2.53e-30	9.88e-34	18.9898	66.281	1.57119
IL18R1	4.18e-30	1.8e-33	18.8365	65.6911	2.9758
GPR160	4.87e-30	2.29e-33	18.7753	65.4547	1.67608
CLEC4D	5.61e-30	3.07e-33	18.7004	65.1647	3.02922
S100A8	1.04e-28	6.91e-32	17.9183	62.0935	1.54844
CCDC141	1.28e-28	8.97e-32	-17.8534	61.8351	-1.80121
CD177	2.82e-28	2.1e-31	17.6441	60.998	5.41813
TRAJ3	5.12e-28	4.01e-31	-17.4851	60.3583	-2.42703
IL10RB-DT	5.25e-28	4.31e-31	17.4673	60.2863	2.14977
CNIH4	8.61e-28	7.4e-31	17.3352	59.7524	1.80754
TRAJ8	9.56e-28	8.59e-31	-17.2989	59.605	-2.06972
SLED1	1.72e-27	1.61e-30	17.1463	58.9842	1.98444
TRAJ28	2.22e-27	2.25e-30	-17.065	58.6522	-2.17886
HP	2.86e-27	3.02e-30	16.9945	58.3639	4.66252
KREMEN1	3.79e-27	4.15e-30	16.9178	58.0492	2.17907
UPP1	4.24e-27	4.81e-30	16.8825	57.9042	2.06919
GSEC	4.5e-27	5.45e-30	16.8523	57.7797	2.77615
ESYT1	7.71e-27	9.95e-30	-16.7081	57.185	-1.77918
TRAJ11	7.77e-27	1.03e-29	-16.6994	57.1488	-1.95441
C3orf86	1.56e-26	2.33e-29	16.5057	56.3454	2.14184
SLC26A8	1.56e-26	2.38e-29	16.4999	56.3211	2.49736
TRAJ20	1.81e-26	2.91e-29	-16.4529	56.1254	-2.43618
CA4	2.17e-26	3.73e-29	16.3941	55.88	2.04047
LINC01238	3.09e-26	5.57e-29	-16.299	55.4822	-1.50644
LY96	3.09e-26	5.68e-29	16.2942	55.4621	2.14883
KLHL2	3.46e-26	6.5e-29	16.2626	55.3298	1.69682
TRAV36DV7	4.92e-26	9.86e-29	-16.1645	54.9175	-1.52756
MCEMP1	4.92e-26	9.99e-29	16.1613	54.9043	3.73669
CYSTM1	5.69e-26	1.18e-28	16.1224	54.7406	2.24467
SOCS3	7.27e-26	1.59e-28	16.0521	54.444	3.11764
PLSCR1	7.54e-26	1.68e-28	16.0394	54.3903	1.947
SLC22A4	8.41e-26	1.91e-28	16.0097	54.2651	1.5144
TRAV10	9.21e-26	2.12e-28	-15.9846	54.1589	-1.60402
STOM	1.6e-25	4.01e-28	15.8363	53.53	1.60672
KCNE1	1.76e-25	4.55e-28	15.8067	53.4044	2.19687
ANKRD22	2.36e-25	6.29e-28	15.7314	53.0836	4.33228
TRAV12-1	2.6e-25	7.11e-28	-15.703	52.9628	-2.26024
NFIL3	3.47e-25	1e-27	15.6234	52.6225	1.61381
PLD4	4.21e-25	1.27e-27	-15.5694	52.3914	-1.74423
OSM	5.4e-25	1.65e-27	15.5088	52.1315	2.51014
IL5RA	5.44e-25	1.68e-27	-15.504	52.1112	-2.48187
TRAJ4	6.9e-25	2.21e-27	-15.4408	51.8395	-2.29902
TLR5	7.41e-25	2.4e-27	15.4216	51.7571	2.2441
LRRN1	7.5e-25	2.46e-27	15.416	51.733	1.97067
LRG1	8.47e-25	2.82e-27	15.385	51.5993	1.87888
TRAV26-1	8.47e-25	2.85e-27	-15.3828	51.5898	-2.07186
NLRC4	1e-24	3.44e-27	15.3394	51.4028	2.07062
ALOX15	1.03e-24	3.58e-27	-15.3303	51.3634	-2.2586
PPP1R3D	1.11e-24	3.95e-27	15.3074	51.2647	1.51864
TRAV16	1.77e-24	6.42e-27	-15.1963	50.7842	-1.6111
TNFAIP6	2.15e-24	8.06e-27	15.1446	50.5602	2.70592
TRAJ19	2.15e-24	8.07e-27	-15.1443	50.5588	-2.62149
PCNX2	2.23e-24	8.45e-27	-15.1336	50.5126	-1.5053
CKAP4	3.08e-24	1.2e-26	15.0532	50.1631	2.01674
CD40LG	3.35e-24	1.32e-26	-15.0319	50.0702	-2.15268
ANTXRLP1	3.46e-24	1.39e-26	-15.0198	50.0178	-2.01484
BASP1-AS1	3.65e-24	1.48e-26	15.0054	49.9551	2.41899
FKBP5	4.78e-24	2.06e-26	14.9315	49.6329	1.60243
RASA3	6.04e-24	2.68e-26	-14.8713	49.3696	-1.65721
TRAJ44	6.04e-24	2.69e-26	-14.8703	49.3655	-2.2033
PFKFB3	6.83e-24	3.07e-26	14.8404	49.2346	1.9966
UGCG	7.09e-24	3.21e-26	14.8302	49.19	2.41753
TRAJ41	9.67e-24	4.46e-26	-14.7563	48.8659	-2.20873
CLEC6A	1.09e-23	5.1e-26	14.726	48.7327	2.0372
CLEC5A	1.51e-23	7.39e-26	14.6423	48.365	3.19059
ADAM9	1.62e-23	8.12e-26	14.6211	48.2715	1.57208
PIGL	1.68e-23	8.55e-26	-14.6096	48.2209	-2.01234
ZNF438	1.78e-23	9.34e-26	14.5898	48.1338	1.65249
BMX	1.91e-23	1.01e-25	14.5712	48.0516	2.85523
TRAJ37	2e-23	1.09e-25	-14.5543	47.9769	-2.07088
GYG1	3.25e-23	1.85e-25	14.4361	47.4547	2.69609
TRAJ39	3.25e-23	1.87e-25	-14.4341	47.4456	-2.13192
MSRB2	3.25e-23	1.88e-25	14.4331	47.4413	1.58693
TRAJ2	3.28e-23	1.91e-25	-14.4292	47.424	-1.56391
SMPD3	3.56e-23	2.09e-25	-14.4092	47.3355	-1.5344
TRAJ1	4.32e-23	2.6e-25	-14.3605	47.1192	-1.96534
TESPA1	4.57e-23	2.8e-25	-14.3436	47.0442	-1.979
UBASH3A	4.69e-23	2.95e-25	-14.3322	46.9936	-1.86367
TRAJ54	4.85e-23	3.07e-25	-14.3233	46.954	-2.01635
ARG1	5.25e-23	3.35e-25	14.3036	46.8668	3.24829
TRAJ7	5.25e-23	3.37e-25	-14.3028	46.8632	-2.81107
MIR3945	5.78e-23	3.73e-25	14.2801	46.7622	2.88983
TRAJ6	6.23e-23	4.07e-25	-14.2606	46.6756	-2.40094
TRAJ42	6.29e-23	4.15e-25	-14.2562	46.656	-2.20714
SDHAF3	6.29e-23	4.15e-25	14.256	46.655	1.55155
TRIB1	7.34e-23	4.92e-25	14.2184	46.4878	1.68207
PATJ	7.34e-23	4.93e-25	-14.2177	46.4843	-1.76441
VNN1	7.53e-23	5.09e-25	14.2107	46.4535	2.67739
TRAJ10	8.99e-23	6.12e-25	-14.1699	46.2712	-2.13054
TRAJ26	9.04e-23	6.22e-25	-14.1662	46.2548	-2.31032
PFKFB2	9.49e-23	6.56e-25	14.1542	46.2012	2.68281
RCAN3	9.59e-23	6.67e-25	-14.1505	46.1848	-1.99528
RAB5IF	9.75e-23	6.82e-25	14.1457	46.1632	1.83607
TRAJ48	1.41e-22	1.05e-24	-14.0499	45.7351	-2.31078
TRAJ18	1.95e-22	1.56e-24	-13.9618	45.3406	-2.67559
TRAJ9	2.17e-22	1.77e-24	-13.9348	45.2192	-2.27057
TRAV12-2	2.34e-22	1.92e-24	-13.9161	45.1352	-2.00282
TRAV41	2.57e-22	2.13e-24	-13.8937	45.0347	-2.0184
TRAV5	2.88e-22	2.4e-24	-13.8678	44.9184	-1.75968
LCK	2.97e-22	2.49e-24	-13.8595	44.8809	-1.79409
LOC102724745	3.15e-22	2.66e-24	-13.8446	44.8139	-1.71421
PLCG1	3.83e-22	3.31e-24	-13.7967	44.5984	-1.76449
CD5	3.87e-22	3.39e-24	-13.7915	44.5747	-1.7356
TRAJ25	4.82e-22	4.29e-24	-13.7394	44.3397	-1.57679
CD59	5.34e-22	4.8e-24	13.7149	44.2294	1.96554
TRBV19	5.6e-22	5.08e-24	-13.7026	44.1736	-1.75583
TRAJ45	6.14e-22	5.61e-24	-13.6806	44.0744	-2.3828
GPR84	8.41e-22	7.99e-24	13.6033	43.7246	4.01141
ATP8B2	9.14e-22	8.77e-24	-13.5828	43.6319	-1.51793
MIR3945HG	9.14e-22	8.79e-24	13.5823	43.6293	2.58562
PHTF1	9.77e-22	9.43e-24	13.5669	43.5598	1.83295
-	1.14e-21	1.12e-23	13.5297	43.3912	1.75221
TRAJ40	1.17e-21	1.15e-23	-13.5234	43.3626	-2.62553
NELL2	1.36e-21	1.36e-23	-13.487	43.1974	-2.63138
TRAJ24	1.36e-21	1.36e-23	-13.4865	43.1948	-2.16512
IL18RAP	1.45e-21	1.47e-23	13.4699	43.1193	1.99818
SAMSN1	1.45e-21	1.48e-23	13.4685	43.113	2.27584
LIPN	1.45e-21	1.49e-23	13.4671	43.1068	2.03746
PSTPIP2	1.47e-21	1.51e-23	13.4635	43.0905	2.01689
IL1R2	1.58e-21	1.64e-23	13.4459	43.0105	2.13278
PARP15	1.7e-21	1.79e-23	-13.4276	42.9272	-1.76892
MMP8	1.74e-21	1.83e-23	13.4216	42.9001	4.53193
TRAJ47	1.87e-21	2e-23	-13.4026	42.8135	-2.18484
TRAJ27	1.87e-21	2.01e-23	-13.4021	42.8113	-2.5262
ADM	2.09e-21	2.25e-23	13.3767	42.6956	1.86753
VPS9D1	2.31e-21	2.54e-23	13.3512	42.5792	1.71118
TRAV14DV4	2.41e-21	2.67e-23	-13.3397	42.5271	-1.79992
TRAJ5	2.74e-21	3.11e-23	-13.3067	42.3766	-2.26902
CD28	2.85e-21	3.27e-23	-13.2959	42.3272	-2.11562
TRAJ49	2.94e-21	3.39e-23	-13.2882	42.292	-2.29769
VSIG1	3.85e-21	4.57e-23	-13.2233	41.9953	-2.07619
TSPO	4.02e-21	4.79e-23	13.2131	41.9489	1.86246
TSPAN18	4.69e-21	5.7e-23	-13.1755	41.7768	-1.70062
ST6GALNAC3	5.31e-21	6.56e-23	13.145	41.6373	1.92409
TRAV8-3	6.63e-21	8.3e-23	-13.0941	41.404	-2.27458
TRAV23DV6	7.93e-21	1.01e-22	-13.0522	41.2119	-1.9585
TRAV2	9.68e-21	1.26e-22	-13.0045	40.9927	-1.7535
DRAM1	1.03e-20	1.36e-22	12.9866	40.9102	1.91526
CEACAM1	1.1e-20	1.47e-22	12.9699	40.8336	2.2675
TRAJ32	1.23e-20	1.67e-22	-12.9426	40.7079	-2.13008
MIR1203	1.42e-20	1.96e-22	-12.9081	40.549	-1.81655
ZDHHC19	1.47e-20	2.07e-22	12.8972	40.4987	2.49708
LDHB	1.48e-20	2.08e-22	-12.8957	40.4919	-1.7057
TRAV8-4	1.54e-20	2.19e-22	-12.8851	40.443	-1.96363
TRAV1-2	1.71e-20	2.44e-22	-12.8616	40.3347	-1.90205
DPP4	2.3e-20	3.38e-22	-12.7914	40.0105	-1.97936
TRAJ30	2.99e-20	4.45e-22	-12.7324	39.7382	-2.18671
MS4A4A	2.99e-20	4.46e-22	12.732	39.7363	2.79579
FLT3LG	3.42e-20	5.17e-22	-12.7004	39.5899	-1.51324
ZNF827	4.19e-20	6.39e-22	-12.655	39.3798	-1.58388
TCF7	4.26e-20	6.57e-22	-12.6491	39.3524	-2.07454
TRAV3	4.43e-20	6.85e-22	-12.6399	39.3099	-1.88856
CEBPD	4.43e-20	6.88e-22	12.6391	39.3061	1.59463
TRAJ52	4.49e-20	7e-22	-12.6353	39.2882	-2.12621
IDI1	4.74e-20	7.44e-22	12.6223	39.2281	1.71744
CARD6	4.82e-20	7.6e-22	12.6179	39.2077	1.54309
HK3	5.19e-20	8.23e-22	12.6007	39.128	1.79996
CD3G	6.43e-20	1.05e-21	-12.5484	38.885	-1.885
RASGRP1	6.64e-20	1.09e-21	-12.5402	38.8473	-1.61737
TRAV35	7.38e-20	1.23e-21	-12.5146	38.7282	-1.76449
AIM2	7.51e-20	1.26e-21	12.5099	38.7064	1.91407
EXOSC4	8.7e-20	1.47e-21	12.4766	38.5515	2.44682
RAB20	9.93e-20	1.7e-21	12.4465	38.4115	2.01572
TRAJ22	1.1e-19	1.91e-21	-12.4213	38.2939	-2.44047
TRABD2A	1.16e-19	2.02e-21	-12.4095	38.2389	-1.5414
ADGRE4P	1.25e-19	2.17e-21	-12.3941	38.1675	-2.45344
TRAJ14	1.36e-19	2.39e-21	-12.3735	38.0715	-2.51355
KCNJ2-AS1	1.37e-19	2.41e-21	12.3713	38.0611	1.77994
FAM151B	1.45e-19	2.58e-21	12.3572	37.9951	1.59955
CD96	1.88e-19	3.42e-21	-12.2975	37.7167	-1.79525
TRAJ29	1.96e-19	3.57e-21	-12.2881	37.6727	-2.64115
TBC1D8	2e-19	3.66e-21	12.2829	37.6485	1.99887
FAM102A	2.11e-19	3.91e-21	-12.2686	37.5819	-2.19207
LEF1-AS1	2.24e-19	4.18e-21	-12.2544	37.5155	-1.67865
CD6	2.31e-19	4.34e-21	-12.2464	37.4783	-2.00777
FAM20A	2.34e-19	4.4e-21	12.2435	37.4646	2.44235
NFATC2	2.92e-19	5.68e-21	-12.1896	37.2126	-1.71954
FAM117B	3e-19	5.88e-21	-12.1822	37.1777	-1.55955
TRAV8-1	3.17e-19	6.27e-21	-12.1688	37.1149	-2.04036
-	3.33e-19	6.63e-21	-12.1567	37.0583	-2.3953
ATP9A	3.61e-19	7.21e-21	12.1391	36.9758	2.91006
TRAV27	3.89e-19	7.81e-21	-12.1221	36.8965	-1.68506
LINC00987	4.3e-19	8.75e-21	-12.0981	36.784	-1.77838
TRAV17	4.43e-19	9.03e-21	-12.0913	36.7518	-1.96878
PGLYRP1	4.79e-19	9.84e-21	12.0733	36.6676	1.90444
HGF	4.89e-19	1.01e-20	12.0674	36.6401	2.29654
TRAV12-3	5.32e-19	1.12e-20	-12.0463	36.5408	-2.13612
BCL11B	5.32e-19	1.12e-20	-12.0462	36.5403	-2.07748
ABCD2	5.37e-19	1.13e-20	-12.0435	36.5279	-1.79537
TRAJ36	5.62e-19	1.19e-20	-12.0331	36.4788	-2.17914
TRAV22	6.22e-19	1.34e-20	-12.0084	36.3632	-1.66908
KL	7.57e-19	1.66e-20	11.9626	36.1479	1.77448
TRAJ38	7.59e-19	1.67e-20	-11.9618	36.1439	-2.28555
TC2N	7.8e-19	1.72e-20	-11.9553	36.1134	-1.80256
SNORA14A	8.04e-19	1.79e-20	11.9473	36.076	1.86264
P2RY10	8.04e-19	1.79e-20	-11.9471	36.0748	-1.78468
TRAC	9.27e-19	2.09e-20	-11.914	35.9191	-2.05089
DDAH2	9.73e-19	2.21e-20	11.902	35.8629	1.59684
GRB10	1.09e-18	2.5e-20	11.8765	35.7428	1.96187
ERLIN1	1.39e-18	3.26e-20	11.8206	35.4795	1.96982
PDSS1	1.43e-18	3.38e-20	11.813	35.4435	2.1524
TRAJ12	2.36e-18	5.82e-20	-11.6988	34.9048	-2.32951
AFF3	2.68e-18	6.67e-20	-11.6701	34.7692	-1.58849
SLC1A3	2.77e-18	6.92e-20	11.6623	34.7322	3.05285
TCN1	3.37e-18	8.52e-20	11.6187	34.5262	2.57946
STK3	3.79e-18	9.71e-20	11.5913	34.3967	1.55173
G0S2	4.07e-18	1.05e-19	11.5748	34.3188	2.38277
TRAV26-2	4.17e-18	1.08e-19	-11.5693	34.2927	-2.10936
PRKCQ	4.24e-18	1.1e-19	-11.5657	34.2756	-1.66577
CD3E	4.25e-18	1.1e-19	-11.565	34.2722	-1.9183
MAP2K6	4.41e-18	1.14e-19	11.5569	34.2338	1.65911
TRAJ58	5.38e-18	1.42e-19	-11.5119	34.0209	-1.79961
GOLGA8B	5.5e-18	1.45e-19	-11.5067	33.9961	-1.86181
NSUN7	5.52e-18	1.46e-19	11.5056	33.9907	1.98378
KLF12	6.1e-18	1.62e-19	-11.4836	33.8866	-1.7452
TRAJ23	6.12e-18	1.63e-19	-11.4825	33.8813	-2.30178
CASP5	6.33e-18	1.7e-19	11.4744	33.8432	2.41253
TRAJ56	1.02e-17	2.85e-19	-11.3662	33.3298	-2.10956
CGB8	1.07e-17	3e-19	-11.3553	33.278	-1.7298
TRAJ31	1.21e-17	3.44e-19	-11.3266	33.1415	-2.3584
CD4	1.27e-17	3.65e-19	-11.3141	33.0822	-1.82366
BACH2	1.37e-17	3.94e-19	-11.2983	33.0068	-1.68808
TRAJ43	1.48e-17	4.26e-19	-11.2818	32.9284	-2.142
LRRN3	1.56e-17	4.53e-19	-11.2691	32.8681	-1.93935
IGHD	1.57e-17	4.57e-19	-11.2673	32.8595	-1.95294
MMP9	1.64e-17	4.8e-19	11.2572	32.8113	2.03693
RNASE2CP	1.68e-17	4.96e-19	11.2503	32.7789	2.43556
TRAV13-2	1.91e-17	5.69e-19	-11.2217	32.6427	-1.96543
TRAJ17	1.98e-17	5.97e-19	-11.2117	32.595	-2.4382
TRAJ35	2.07e-17	6.25e-19	-11.202	32.5489	-1.97025
TRAJ34	2.1e-17	6.35e-19	-11.1988	32.5338	-2.31753
SORT1	2.14e-17	6.49e-19	11.1942	32.5117	1.62303
LINC01934	2.36e-17	7.21e-19	-11.1724	32.4077	-1.58451
BCL2	2.91e-17	9.11e-19	-11.1237	32.1759	-1.51893
LINC01550	3.06e-17	9.61e-19	-11.1126	32.123	-1.5706
TRAJ33	3.13e-17	9.88e-19	-11.1067	32.0949	-2.26304
CACNA1E	3.99e-17	1.27e-18	11.0538	31.8423	2.01723
C3AR1	4.23e-17	1.36e-18	11.0407	31.7801	1.77469
DACH1	4.3e-17	1.38e-18	11.0366	31.7605	1.85909
CGAS	4.56e-17	1.48e-18	11.0233	31.6971	1.64819
OLAH	5.03e-17	1.65e-18	11.0005	31.5881	3.06224
SPOCK2	7.57e-17	2.57e-18	-10.9079	31.1456	-1.56294
LEF1	8.88e-17	3.05e-18	-10.8725	30.9766	-2.13231
TRAJ46	9.54e-17	3.3e-18	-10.8564	30.8996	-1.77995
ERI1	9.77e-17	3.4e-18	10.8501	30.8694	1.6686
TRAV19	1e-16	3.5e-18	-10.8441	30.8406	-1.72893
INPP4B	1.01e-16	3.54e-18	-10.8419	30.8301	-1.6176
TRAV8-6	1.32e-16	4.72e-18	-10.7819	30.5429	-1.54292
METTL7B	1.55e-16	5.62e-18	10.746	30.3713	2.66663
ACER3	1.6e-16	5.83e-18	10.7383	30.3344	1.63103
THEMIS	1.62e-16	5.91e-18	-10.7354	30.3202	-1.69156
GCNT4	1.74e-16	6.4e-18	-10.7191	30.2421	-1.80606
TRAV13-1	1.86e-16	6.85e-18	-10.7049	30.1745	-1.73019
SIRPG	1.96e-16	7.27e-18	-10.6927	30.1157	-1.66162
ZAP70	2e-16	7.45e-18	-10.6875	30.0909	-1.50823
SH3PXD2B	2.25e-16	8.38e-18	10.6632	29.9744	1.8048
CAMK4	2.38e-16	8.94e-18	-10.6497	29.9099	-1.82595
LINC00861	2.66e-16	1.01e-17	-10.6255	29.7938	-1.76219
B3GNT5	2.75e-16	1.04e-17	10.6184	29.7597	2.01258
TRAJ57	3.24e-16	1.24e-17	-10.5826	29.5879	-1.76816
TRAV20	3.56e-16	1.37e-17	-10.5621	29.4896	-1.69326
TRBV20-1	3.72e-16	1.43e-17	-10.5525	29.4434	-1.96627
SIPA1L2	3.76e-16	1.45e-17	10.5499	29.4311	1.84174
TRBJ2-6	3.97e-16	1.54e-17	-10.5375	29.3716	-1.88718
FCGR1B	4.04e-16	1.57e-17	10.5328	29.3491	1.93398
MIR4772	4.05e-16	1.58e-17	10.5323	29.3466	1.64634
SNORD28	4.3e-16	1.69e-17	-10.5184	29.2798	-1.92911
SERPINB2	4.85e-16	1.92e-17	10.4914	29.1504	1.88167
MGAM2	5.85e-16	2.34e-17	10.4511	28.9569	1.80525
A2M-AS1	5.89e-16	2.36e-17	-10.4495	28.9488	-1.9223
CD2	6.02e-16	2.41e-17	-10.4448	28.9264	-1.57629
CDADC1	6.15e-16	2.47e-17	10.4398	28.9023	1.51949
TRBV6-1	6.83e-16	2.78e-17	-10.4156	28.786	-2.0229
SKAP1	8.07e-16	3.32e-17	-10.3787	28.609	-1.51985
TXK	8.17e-16	3.37e-17	-10.3755	28.5935	-1.67391
PSMA2	9.83e-16	4.13e-17	10.3338	28.3929	1.63494
S100P	1.14e-15	4.86e-17	10.3	28.2307	2.197
MYO10	1.17e-15	4.99e-17	10.2948	28.2057	1.63545
CCN3	1.31e-15	5.65e-17	-10.2692	28.0824	-1.86347
SNORD42B	1.34e-15	5.79e-17	-10.2639	28.057	-1.5358
SLC51A	1.73e-15	7.57e-17	10.2088	27.7918	2.36227
CYSLTR2	1.94e-15	8.6e-17	-10.1825	27.6654	-1.60713
NEDD4	2.18e-15	9.74e-17	10.157	27.5422	1.88745
RNASE2	2.46e-15	1.11e-16	10.1301	27.4128	1.61578
CCR3	2.6e-15	1.18e-16	-10.118	27.3549	-2.39812
IL7R	2.69e-15	1.22e-16	-10.1108	27.3202	-1.92568
ECHDC3	3.65e-15	1.7e-16	10.0427	26.9922	1.69231
GOLGA8A	3.96e-15	1.85e-16	-10.0246	26.9046	-1.60753
TIFA	4.11e-15	1.94e-16	10.0155	26.8611	2.00713
CD27	4.34e-15	2.06e-16	-10.0032	26.8019	-1.61128
DCUN1D3	5.07e-15	2.43e-16	9.96893	26.6366	1.78808
TRDC	5.11e-15	2.45e-16	-9.9669	26.6268	-1.65212
ANKRD36C	5.32e-15	2.57e-16	-9.95759	26.582	-1.80586
TMEM204	5.43e-15	2.63e-16	-9.9525	26.5575	-1.56714
TRAJ21	7.61e-15	3.78e-16	-9.87811	26.1989	-1.95175
TRAJ13	7.61e-15	3.78e-16	-9.87779	26.1974	-1.8185
WDFY3-AS2	7.92e-15	3.94e-16	9.86915	26.1557	1.58565
TRBJ2-1	1.25e-14	6.48e-16	-9.76705	25.6635	-1.62134
FCMR	1.26e-14	6.54e-16	-9.76531	25.6551	-1.72323
TRBV3-1	1.26e-14	6.54e-16	-9.7652	25.6546	-1.8651
TGFBR3	1.5e-14	7.88e-16	-9.72681	25.4694	-1.58091
CHRM3-AS2	1.56e-14	8.21e-16	-9.71839	25.4288	-2.01255
TRAJ53	1.61e-14	8.54e-16	-9.71042	25.3904	-2.29061
GRAMD1C	2.36e-14	1.29e-15	-9.62597	24.9831	-1.82587
RPS6KA5	2.46e-14	1.34e-15	-9.61716	24.9406	-1.64034
TRAV29DV5	2.7e-14	1.48e-15	-9.59676	24.8422	-2.03333
TRBV29-1	3.19e-14	1.78e-15	-9.55986	24.6642	-2.21249
TRBJ2-7	3.19e-14	1.78e-15	-9.55951	24.6625	-1.98756
ITK	3.5e-14	1.97e-15	-9.53872	24.5623	-1.74675
SNORD42A	3.77e-14	2.12e-15	-9.5231	24.4869	-1.94087
TRBV4-2	3.81e-14	2.15e-15	-9.52073	24.4755	-1.75466
CD22	4.14e-14	2.35e-15	-9.50238	24.387	-1.70796
CFAP58-DT	4.47e-14	2.56e-15	9.48506	24.3034	1.68996
F5	5.1e-14	2.95e-15	9.45534	24.1601	1.50085
GADD45A	5.61e-14	3.27e-15	9.43454	24.0598	1.88622
GPR183	6.67e-14	3.94e-15	-9.39645	23.8761	-1.52789
FOLR3	8.12e-14	4.84e-15	9.35415	23.6721	1.9487
FCER1A	8.5e-14	5.09e-15	-9.34361	23.6213	-1.59273
CCRL2	1.09e-13	6.62e-15	9.28974	23.3615	1.67199
CASS4	2.2e-13	1.39e-14	-9.13658	22.6232	-1.60452
PRDM5	2.37e-13	1.51e-14	9.12026	22.5446	1.50235
HSPB1	3.43e-13	2.24e-14	9.03895	22.1529	1.78767
TRBJ2-2	4.75e-13	3.17e-14	-8.9674	21.8084	-1.87172
TRBV7-9	5.03e-13	3.39e-14	-8.95404	21.7441	-1.97781
SERPINB10	5.65e-13	3.82e-14	8.92904	21.6238	2.00825
KLRG1	6.31e-13	4.3e-14	-8.9051	21.5086	-1.82344
LINC01093	6.62e-13	4.52e-14	8.89472	21.4587	2.52214
SEMA6B	7.48e-13	5.17e-14	8.86697	21.3252	1.71116
FBXO6	8.03e-13	5.58e-14	8.85134	21.25	1.71776
TRBV9	9.07e-13	6.35e-14	-8.82476	21.1222	-1.69992
PPARG	9.45e-13	6.63e-14	8.81586	21.0794	1.92678
GPR174	1.09e-12	7.72e-14	-8.78457	20.9289	-1.51547
TRGV3	1.28e-12	9.17e-14	-8.74898	20.7579	-1.57735
TRDJ4	1.59e-12	1.16e-13	-8.70063	20.5257	-1.92835
RETN	1.83e-12	1.35e-13	8.66988	20.378	2.09592
ENTPD7	2.22e-12	1.66e-13	8.62629	20.1688	1.97395
TRDJ1	3.05e-12	2.34e-13	-8.55595	19.8315	-1.521
SUGT1P4-STRA6LP	3.12e-12	2.4e-13	-8.55104	19.8079	-1.56769
BPI	4.3e-12	3.38e-13	8.48026	19.4688	1.75154
SNORD26	4.56e-12	3.6e-13	-8.467	19.4053	-1.7693
CRISP3	4.67e-12	3.69e-13	8.46197	19.3812	2.27207
MERTK	4.99e-12	3.96e-13	8.44747	19.3118	1.72155
ATP2C2	5.64e-12	4.5e-13	8.4208	19.1841	1.52602
SMPDL3A	5.97e-12	4.78e-13	8.40843	19.125	1.86213
ATP13A3-DT	7.99e-12	6.57e-13	8.34258	18.8101	1.52235
LINC02273	8.96e-12	7.43e-13	-8.31725	18.689	-1.53793
TRBJ2-4	9.72e-12	8.12e-13	-8.29865	18.6002	-1.58453
TDRD9	1.14e-11	9.69e-13	8.26221	18.4262	1.8376
NSUN5P1	1.35e-11	1.15e-12	-8.22594	18.2532	-1.52271
SLPI	3.26e-11	2.96e-12	8.03042	17.3224	1.73663
MS4A1	4.95e-11	4.62e-12	-7.93758	16.8817	-1.54553
TRBV5-6	6.68e-11	6.36e-12	-7.87104	16.5665	-1.55807
SNORD63	6.86e-11	6.55e-12	-7.86504	16.5381	-1.94932
MIR4668	6.88e-11	6.57e-12	7.86433	16.5348	1.62746
C1QB	9.39e-11	9.19e-12	7.79431	16.2036	1.71815
NECAB1	1.4e-10	1.41e-11	7.70479	15.7812	1.86892
TRAJ16	1.5e-10	1.52e-11	-7.68957	15.7095	-1.80558
LCN2	1.6e-10	1.62e-11	7.67512	15.6414	2.49343
CYP1B1	1.93e-10	1.99e-11	7.63261	15.4414	1.6146
LINC02597	1.98e-10	2.04e-11	-7.62732	15.4165	-2.11339
CARD17	2.19e-10	2.27e-11	7.6046	15.3097	2.12983
GALNT14	2.31e-10	2.41e-11	7.59216	15.2512	1.68314
NAIP	3.63e-10	3.92e-11	7.48968	14.7706	1.70695
MYBL1	4.14e-10	4.51e-11	-7.46042	14.6336	-1.51322
SULF2	6.09e-10	6.79e-11	-7.374	14.2299	-1.60554
OLFM4	7.73e-10	8.81e-11	7.31891	13.9731	3.28155
HPGD	8.93e-10	1.03e-10	7.2858	13.8191	2.20615
CHIT1	8.98e-10	1.04e-10	7.28422	13.8117	1.68058
SNORA71D	9.16e-10	1.06e-10	7.27957	13.7901	1.74336
SNORD60	1.27e-09	1.5e-10	-7.20557	13.4465	-1.53373
TENM1	1.94e-09	2.36e-10	7.10963	13.0026	1.51667
LOC101927060	2.9e-09	3.64e-10	-7.01703	12.5758	-1.52944
ANKRD20A11P	1.2e-08	1.65e-09	-6.6911	11.0874	-1.64334
CD274	1.24e-08	1.71e-09	6.68358	11.0533	1.9841
RNASE3	1.76e-08	2.48e-09	6.60258	10.6872	1.6528
SNORD27	1.76e-08	2.49e-09	-6.60224	10.6857	-2.50406
TRGV2	1.92e-08	2.73e-09	-6.58187	10.5939	-1.86515
SNORD56	2.28e-08	3.27e-09	-6.54241	10.4164	-1.85683
SNORD44	2.51e-08	3.63e-09	-6.51988	10.3151	-1.81485
LINC02555	9.08e-08	1.42e-08	6.21843	8.97402	1.53521
SNORD87	1.23e-07	1.97e-08	-6.14523	8.65222	-1.71994
ADGRE3	1.27e-07	2.05e-08	-6.13729	8.61737	-1.54535
SOCS1	1.37e-07	2.21e-08	6.12036	8.54323	1.62767
ANKRD34B	1.78e-07	2.93e-08	6.0571	8.26688	1.67143
SNORD91B	1.97e-07	3.26e-08	-6.03257	8.16003	-1.81222
LTF	4.89e-07	8.62e-08	5.81259	7.2106	1.81734
TMTC1	6.26e-07	1.12e-07	5.75218	6.9527	1.7913
KCNMA1	7.75e-07	1.41e-07	5.69968	6.7296	1.5362
SNORD110	4.79e-06	1.01e-06	-5.23887	4.81567	-1.59675
IFI27	3.85e-05	9.6e-06	4.68393	2.63027	1.6629
LOC100287834	0.000138	3.85e-05	-4.32427	1.2946	-1.73333
