# Supplementary material for: Mechanisms underlying the therapeutic effects of 4-octyl itaconate in treating sepsis based on network pharmacology and molecular docking
Source: Front Genet. 2022 Nov 3;13:1056405. doi: 10.3389/fgene.2022.1056405 (PMC9671214; doi:10.3389/fgene.2022.1056405)
Supplement: Supplementary file 2 [file Table3.XLSX]

## Sheet: SwissTargetPrediction
Target	Common name	Uniprot ID	ChEMBL ID	Target Class	Probability*	Known actives (3D/2D)
Neurotensin receptor 3	SORT1	Q99523	CHEMBL3091	Membrane receptor	0.0489529	13 / 0
Lysine-specific demethylase 6B	KDM6B	O15054	CHEMBL1938211	Eraser	0.0489529	23 / 0
Lysine-specific demethylase 4D	KDM4D	Q6B0I6	CHEMBL6138	Eraser	0.0489529	6 / 0
Lysine-specific demethylase 4C	KDM4C	Q9H3R0	CHEMBL6175	Eraser	0.0489529	43 / 0
Liver glycogen phosphorylase	PYGL	P06737	CHEMBL2568	Enzyme	0.0489529	137 / 0
Muscle glycogen phosphorylase	PYGM	P11217	CHEMBL3526	Enzyme	0.0489529	31 / 0
Transforming protein RhoA	RHOA	P61586	CHEMBL6052	Unclassified protein	0.0489529	5 / 0
Prostanoid EP4 receptor	PTGER4	P35408	CHEMBL1836	Family A G protein-coupled receptor	0.0489529	230 / 0
Dihydroorotate dehydrogenase	DHODH	Q02127	CHEMBL1966	Oxidoreductase	0.0489529	279 / 0
Casein kinase II alpha	CSNK2A1	P68400	CHEMBL3629	Kinase	0.0489529	154 / 0
Prostanoid EP1 receptor	PTGER1	P34995	CHEMBL1811	Family A G protein-coupled receptor	0.0489529	359 / 0
Matrix metalloproteinase 13	MMP13	P45452	CHEMBL280	Protease	0.0489529	142 / 0
Matrix metalloproteinase 3	MMP3	P08254	CHEMBL283	Protease	0.0489529	106 / 0
Matrix metalloproteinase 1	MMP1	P03956	CHEMBL332	Protease	0.0489529	56 / 0
Matrix metalloproteinase 2	MMP2	P08253	CHEMBL333	Protease	0.0489529	197 / 0
Matrix metalloproteinase 7	MMP7	P09237	CHEMBL4073	Protease	0.0489529	16 / 0
Matrix metalloproteinase 9	MMP9	P14780	CHEMBL321	Protease	0.0489529	103 / 0
Matrix metalloproteinase 14	MMP14	P50281	CHEMBL3869	Protease	0.0489529	54 / 0
Hydroxyacid oxidase 1	HAO1	Q9UJM8	CHEMBL4229	Enzyme	0.0489529	12 / 0
Neprilysin (by homology)	MME	P08473	CHEMBL1944	Protease	0.0489529	332 / 0
Peptidyl-prolyl cis-trans isomerase NIMA-interacting 1	PIN1	Q13526	CHEMBL2288	Enzyme	0.0489529	53 / 0
L-lactate dehydrogenase A chain	LDHA	P00338	CHEMBL4835	Enzyme	0.0489529	46 / 0
Angiotensin-converting enzyme	ACE	P12821	CHEMBL1808	Protease	0.0489529	401 / 0
Cyclin-dependent kinase 2/cyclin E1	CCNE1 CDK2	P24864 P24941	CHEMBL1907605	Kinase	0.0489529	2 / 0
Tyrosine-protein kinase receptor FLT3	FLT3	P36888	CHEMBL1974	Kinase	0.0489529	15 / 0
Carboxypeptidase A1	CPA1	P15085	CHEMBL2088	Protease	0.0489529	18 / 0
Cyclin-dependent kinase 1/cyclin B	CCNB3 CDK1 CCNB1 CCNB2	Q8WWL7 P06493 P14635 O95067	CHEMBL2094127	Other cytosolic protein	0.0489529	3 / 0
Serine/threonine-protein kinase PIM1	PIM1	P11309	CHEMBL2147	Kinase	0.0489529	23 / 0
Death-associated protein kinase 3	DAPK3	O43293	CHEMBL2468	Kinase	0.0489529	1 / 0
Angiotensin-converting enzyme 2	ACE2	Q9BYF1	CHEMBL3736	Protease	0.0489529	35 / 0
Casein kinase II alpha (prime)	CSNK2A2	P19784	CHEMBL4070	Kinase	0.0489529	23 / 0
Dual specificity protein kinase CLK3	CLK3	P49761	CHEMBL4226	Kinase	0.0489529	2 / 0
Serine/threonine-protein kinase PIM2	PIM2	Q9P1W9	CHEMBL4523	Kinase	0.0489529	11 / 0
Homeodomain-interacting protein kinase 3	HIPK3	Q9H422	CHEMBL4577	Kinase	0.0489529	1 / 0
Serine/threonine-protein kinase TBK1	TBK1	Q9UHD2	CHEMBL5408	Kinase	0.0489529	8 / 0
Aldose reductase (by homology)	AKR1B1	P15121	CHEMBL1900	Enzyme	0.0489529	418 / 0
Fatty acid binding protein adipocyte	FABP4	P15090	CHEMBL2083	Fatty acid binding protein family	0.0489529	83 / 0
Aldehyde reductase (by homology)	AKR1A1	P14550	CHEMBL2246	Enzyme	0.0489529	18 / 0
CREB-binding protein/p53	CREBBP	Q92793	CHEMBL5747	Writer	0.0489529	12 / 0
Cyclooxygenase-2	PTGS2	P35354	CHEMBL230	Oxidoreductase	0.0489529	165 / 6
Lysine-specific demethylase 2B	KDM2B	Q8NHM5	CHEMBL3779760	Eraser	0.0489529	3 / 0
G-protein coupled receptor 35	GPR35	Q9HC97	CHEMBL1293267	Family A G protein-coupled receptor	0.0489529	44 / 0
Monocarboxylate transporter 4	SLC16A3	O15427	CHEMBL2073663	Electrochemical transporter	0.0489529	6 / 0
Nuclear receptor subfamily 4 group A member 1	NR4A1	P22736	CHEMBL1293229	Nuclear receptor	0.0489529	6 / 0
Cathepsin (V and K)	CTSV	O60911	CHEMBL3272	Protease	0.0489529	8 / 0
Cathepsin L	CTSL	P07711	CHEMBL3837	Protease	0.0489529	15 / 0
p53-binding protein Mdm-2	MDM2	Q00987	CHEMBL5023	Other nuclear protein	0.0489529	102 / 0
Dual specificity phosphatase 22	DUSP22	Q9NRW4	CHEMBL3924	Phosphatase	0.0489529	6 / 0
Neurotensin receptor 1	NTSR1	P30989	CHEMBL4123	Family A G protein-coupled receptor	0.0489529	25 / 0
Sodium channel protein type X alpha subunit (by homology)	SCN10A	Q9Y5Y9	CHEMBL5451	Voltage-gated ion channel	0.0489529	20 / 0
Endothelin receptor ET-A (by homology)	EDNRA	P25101	CHEMBL252	Family A G protein-coupled receptor	0.0489529	310 / 0
Phosphodiesterase 4B	PDE4B	Q07343	CHEMBL275	Phosphodiesterase	0.0489529	124 / 0
Serine/threonine-protein kinase Aurora-A	AURKA	O14965	CHEMBL4722	Kinase	0.0489529	70 / 0
ADAMTS4	ADAMTS4	O75173	CHEMBL2318	Protease	0.0489529	13 / 0
Induced myeloid leukemia cell differentiation protein Mcl-1	MCL1	Q07820	CHEMBL4361	Other cytosolic protein	0.0489529	130 / 0
Matrix metalloproteinase 12	MMP12	P39900	CHEMBL4393	Protease	0.0489529	79 / 0
Apoptosis regulator Bcl-2	BCL2	P10415	CHEMBL4860	Other ion channel	0.0489529	40 / 0
Epidermal growth factor receptor erbB1	EGFR	P00533	CHEMBL203	Kinase	0.0489529	52 / 0
MAP kinase p38 alpha	MAPK14	Q16539	CHEMBL260	Kinase	0.0489529	62 / 0
G protein-coupled receptor kinase 6	GRK6	P43250	CHEMBL6144	Kinase	0.0489529	28 / 0
c-Jun N-terminal kinase 1	MAPK8	P45983	CHEMBL2276	Kinase	0.0489529	37 / 0
Epoxide hydratase	EPHX2	P34913	CHEMBL2409	Protease	0.0489529	69 / 0
Glutamate [NMDA] receptor PROTEIN	GRIN1	Q05586	CHEMBL2015	Ligand-gated ion channel	0.0489529	20 / 0
G protein-coupled receptor 44	PTGDR2	Q9Y5Y4	CHEMBL5071	Family A G protein-coupled receptor	0.0489529	1267 / 0
6-phosphofructo-2-kinase/fructose-2,6-bisphosphatase 3	PFKFB3	Q16875	CHEMBL2331053	Enzyme	0.0489529	19 / 0
Interleukin-8 receptor B	CXCR2	P25025	CHEMBL2434	Family A G protein-coupled receptor	0.0489529	16 / 0
Integrin alpha2/beta1	ITGB1 ITGA2	P05556 P17301	CHEMBL3137268	Unclassified protein	0.0489529	30 / 0
Vitronectin receptor alpha	ITGAV	P06756	CHEMBL3660	Membrane receptor	0.0489529	30 / 0
Mitogen-activated protein kinase kinase kinase 8	MAP3K8	P41279	CHEMBL4899	Kinase	0.0489529	22 / 0
Egl nine homolog 1	EGLN1	Q9GZT9	CHEMBL5697	Oxidoreductase	0.0489529	43 / 0
Lysosomal protective protein	CTSA	P10619	CHEMBL6115	Protease	0.0489529	356 / 0
Bromodomain-containing protein 4	BRD4	O60885	CHEMBL1163125	Reader	0.0489529	14 / 0
Lysine-specific demethylase 3A	KDM3A	Q9Y4C1	CHEMBL1938209	Eraser	0.0489529	5 / 0
Lysine-specific demethylase 2A	KDM2A	Q9Y2K7	CHEMBL1938210	Eraser	0.0489529	25 / 0
Lysine-specific demethylase 5C	KDM5C	P41229	CHEMBL2163176	Eraser	0.0489529	28 / 0
Receptor-type tyrosine-protein phosphatase F (LAR)	PTPRF	P10586	CHEMBL3521	Membrane receptor	0.0489529	29 / 0
Serine/threonine-protein kinase Chk2	CHEK2	O96017	CHEMBL2527	Kinase	0.0489529	4 / 0
CaM kinase II	CAMK2D	Q13557	CHEMBL2801	Kinase	0.0489529	2 / 0
Histone acetyltransferase p300	EP300	Q09472	CHEMBL3784	Writer	0.0489529	5 / 0
Matrix metalloproteinase 8	MMP8	P22894	CHEMBL4588	Protease	0.0489529	113 / 0
Caspase-1	CASP1	P29466	CHEMBL4801	Protease	0.0489529	112 / 0
Phosphodiesterase 5A	PDE5A	O76074	CHEMBL1827	Phosphodiesterase	0.0489529	18 / 0
Intercellular adhesion molecule (ICAM-1), Integrin alpha-L/beta-2	ITGAL ICAM1 ITGB2	P20701 P05362 P05107	CHEMBL2096661	Membrane receptor	0.0489529	56 / 0
Hydroxyacid oxidase 2 (by homology)	HAO2	Q9NYQ3	CHEMBL2169732	Enzyme	0.0489529	27 / 0
Heat shock protein HSP 90-alpha	HSP90AA1	P07900	CHEMBL3880	Other cytosolic protein	0.0489529	24 / 0
Fatty acid-binding protein, liver (by homology)	FABP1	P07148	CHEMBL5421	Fatty acid binding protein family	0.0489529	8 / 0
Prostanoid EP2 receptor	PTGER2	P43116	CHEMBL1881	Family A G protein-coupled receptor	0.0489529	182 / 0
Bile acid receptor FXR	NR1H4	Q96RI1	CHEMBL2047	Nuclear receptor	0.0489529	65 / 0
Kynurenine 3-monooxygenase	KMO	O15229	CHEMBL2145	Oxidoreductase	0.0489529	17 / 0
Fatty acid binding protein intestinal	FABP2	P12104	CHEMBL4879	Fatty acid binding protein family	0.0489529	4 / 0
C-C chemokine receptor type 5	CCR5	P51681	CHEMBL274	Family A G protein-coupled receptor	0.0489529	1 / 0
Carbonic anhydrase XII	CA12	O43570	CHEMBL3242	Lyase	0.0489529	61 / 0
Free fatty acid receptor 1	FFAR1	O14842	CHEMBL4422	Family A G protein-coupled receptor	0.0489529	187 / 0
Hematopoietic prostaglandin D synthase	HPGDS	O60760	CHEMBL5879	Transferase	0.0489529	3 / 0
Bromodomain-containing protein 2	BRD2	P25440	CHEMBL1293289	Reader	0.0489529	6 / 0
Bromodomain-containing protein 3	BRD3	Q15059	CHEMBL1795186	Reader	0.0489529	6 / 0
Platelet-derived growth factor receptor beta	PDGFRB	P09619	CHEMBL1913	Kinase	0.0489529	19 / 0
Vascular endothelial growth factor receptor 2	KDR	P35968	CHEMBL279	Kinase	0.0489529	63 / 0
Fibroblast growth factor receptor 1	FGFR1	P11362	CHEMBL3650	Kinase	0.0489529	29 / 0
G-protein coupled receptor 120	FFAR4	Q5NUL3	CHEMBL5339	Family A G protein-coupled receptor	0.0489529	20 / 0
