# Supplementary material for: Mechanisms underlying the therapeutic effects of 4-octyl itaconate in treating sepsis based on network pharmacology and molecular docking
Source: Front Genet. 2022 Nov 3;13:1056405. doi: 10.3389/fgene.2022.1056405 (PMC9671214; doi:10.3389/fgene.2022.1056405)
Supplement: Supplementary file 3 [file Table4.XLSX]

## Sheet: sea-results
Query ID,Target ID,Affinity Threshold (nM),P-Value,Max Tc,Cut Sum,Z-Score,Name,Description,Query Smiles
compound_1,A1ZA98_DROME,5,2.352e-53,0.3590,1.7914,94.0350,Jhe,Carboxylic ester hydrolase,CCCCCCCCOC(=O)CC(=C)C(=O)O
compound_1,A85C_MYCTU,5,2.686e-20,0.3077,0.6154,34.6860,fbpC,Diacylglycerol acyltransferase/mycolyltransferase Ag85C,CCCCCCCCOC(=O)CC(=C)C(=O)O
compound_1,ACM4_HUMAN,5,2.227e-06,0.3091,3.9435,9.6977,CHRM4,Muscarinic acetylcholine receptor M4,CCCCCCCCOC(=O)CC(=C)C(=O)O
compound_1,ACM5_HUMAN,5,3.362e-07,0.3091,3.9435,11.1718,CHRM5,Muscarinic acetylcholine receptor M5,CCCCCCCCOC(=O)CC(=C)C(=O)O
compound_1,ALF_CANAL,5,1.382e-27,0.3600,0.7000,47.7714,FBA1,Fructose-bisphosphate aldolase,CCCCCCCCOC(=O)CC(=C)C(=O)O
compound_1,AMD_HUMAN,5,1.403e-24,0.4054,0.8108,42.3737,PAM,Peptidyl-glycine alpha-amidating monooxygenase,CCCCCCCCOC(=O)CC(=C)C(=O)O
compound_1,B4URF0_I33A0,5,2.557e-07,0.3148,2.4722,11.3851,,Neuraminidase,CCCCCCCCOC(=O)CC(=C)C(=O)O
compound_1,CAC1C_RAT,5,4.521e-09,0.2881,1.4407,14.5315,Cacna1c,Voltage-dependent L-type calcium channel subunit alpha-1C,CCCCCCCCOC(=O)CC(=C)C(=O)O
compound_1,CQSS_VIBCH,5,2.144e-61,0.3143,2.8858,108.4697,cqsS,CAI-1 autoinducer sensor kinase/phosphatase CqsS,CCCCCCCCOC(=O)CC(=C)C(=O)O
compound_1,DPOLB_HUMAN,5,2.509e-10,0.3415,0.6393,16.7859,POLB,DNA polymerase beta,CCCCCCCCOC(=O)CC(=C)C(=O)O
compound_1,ERG1_RAT,5,7.182e-43,0.3810,3.5588,75.2114,Sqle,Squalene monooxygenase,CCCCCCCCOC(=O)CC(=C)C(=O)O
compound_1,EST1_HUMAN,5,2.824e-10,0.3333,3.0431,16.6936,CES1,Liver carboxylesterase 1,CCCCCCCCOC(=O)CC(=C)C(=O)O
compound_1,EST1_PIG,5,5.74e-12,0.3590,1.2162,19.7313,,Liver carboxylesterase,CCCCCCCCOC(=O)CC(=C)C(=O)O
compound_1,EST1_RABIT,5,2.049e-17,0.3333,1.6364,29.5109,,Liver carboxylesterase 1,CCCCCCCCOC(=O)CC(=C)C(=O)O
compound_1,EST2C_MOUSE,5,2.935e-36,0.3590,0.9267,63.3418,Ces2c,Acylcarnitine hydrolase,CCCCCCCCOC(=O)CC(=C)C(=O)O
compound_1,EST2_HUMAN,5,3.331e-16,0.3590,3.0982,27.3448,CES2,Cocaine esterase,CCCCCCCCOC(=O)CC(=C)C(=O)O
compound_1,FAAH1_MOUSE,5,1.178e-06,0.2895,1.1579,10.1942,Faah,Fatty-acid amide hydrolase 1,CCCCCCCCOC(=O)CC(=C)C(=O)O
compound_1,FAAH1_HUMAN,5,3.927e-17,0.5714,15.0009,29.0038,FAAH,Fatty-acid amide hydrolase 1,CCCCCCCCOC(=O)CC(=C)C(=O)O
compound_1,FABPH_HUMAN,5,1.599e-09,0.3077,0.8791,15.3420,FABP3,"Fatty acid-binding protein, heart",CCCCCCCCOC(=O)CC(=C)C(=O)O
compound_1,FAS_RAT,5,4.552e-15,0.2979,1.1915,25.2889,Fasn,Fatty acid synthase,CCCCCCCCOC(=O)CC(=C)C(=O)O
compound_1,GLCM_HUMAN,5,7.994e-07,0.3182,2.0816,10.4964,GBA,Lysosomal acid glucosylceramidase,CCCCCCCCOC(=O)CC(=C)C(=O)O
compound_1,GP174_HUMAN,5,6.339e-25,0.2830,1.6928,42.9930,GPR174,Probable G-protein coupled receptor 174,CCCCCCCCOC(=O)CC(=C)C(=O)O
compound_1,GPR34_HUMAN,5,4.714e-31,0.3600,1.9091,53.9959,GPR34,Probable G-protein coupled receptor 34,CCCCCCCCOC(=O)CC(=C)C(=O)O
compound_1,GPR34_MOUSE,5,2.733e-06,0.3214,0.6230,9.5380,Gpr34,Probable G-protein coupled receptor 34,CCCCCCCCOC(=O)CC(=C)C(=O)O
compound_1,GRIK2_HUMAN,5,8.483e-07,0.3095,0.8925,10.4501,GRIK2,"Glutamate receptor ionotropic, kainate 2",CCCCCCCCOC(=O)CC(=C)C(=O)O
compound_1,HYEP_HUMAN,5,2.998e-15,0.5000,4.2731,25.6303,EPHX1,Epoxide hydrolase 1,CCCCCCCCOC(=O)CC(=C)C(=O)O
compound_1,HYEP_MOUSE,5,3.342e-18,0.5000,3.6303,30.9250,Ephx1,Epoxide hydrolase 1,CCCCCCCCOC(=O)CC(=C)C(=O)O
compound_1,HYES_MOUSE,5,7.122e-23,0.3830,5.5162,39.3116,Ephx2,Bifunctional epoxide hydrolase 2,CCCCCCCCOC(=O)CC(=C)C(=O)O
compound_1,HYES_HUMAN,5,6.199e-09,0.3830,9.2251,14.2853,EPHX2,Bifunctional epoxide hydrolase 2,CCCCCCCCOC(=O)CC(=C)C(=O)O
compound_1,KCNQ1_CAVPO,5,2.986e-14,0.3200,1.2077,23.8301,KCNQ1,Potassium voltage-gated channel subfamily KQT member 1,CCCCCCCCOC(=O)CC(=C)C(=O)O
compound_1,KPCA_RAT,5,4.448e-10,0.3830,0.3830,16.3394,Prkca,Protein kinase C alpha type,CCCCCCCCOC(=O)CC(=C)C(=O)O
compound_1,KPCA_HUMAN,5,1.703e-08,0.3800,5.6580,13.4973,PRKCA,Protein kinase C alpha type,CCCCCCCCOC(=O)CC(=C)C(=O)O
compound_1,KPCD_MOUSE,5,1.957e-10,0.4500,0.8686,16.9798,Prkcd,Protein kinase C delta type,CCCCCCCCOC(=O)CC(=C)C(=O)O
compound_1,KPCL_MOUSE,5,1.11e-16,0.3182,0.3182,28.2210,Prkch,Protein kinase C eta type,CCCCCCCCOC(=O)CC(=C)C(=O)O
compound_1,LASR_PSEAE,5,1.143e-08,0.3148,0.5974,13.8082,lasR,Transcriptional activator protein LasR,CCCCCCCCOC(=O)CC(=C)C(=O)O
compound_1,LPAR1_HUMAN,5,2.434e-09,0.3611,2.3698,15.0144,LPAR1,Lysophosphatidic acid receptor 1,CCCCCCCCOC(=O)CC(=C)C(=O)O
compound_1,LPAR2_HUMAN,5,1.299e-14,0.3611,1.9118,24.4780,LPAR2,Lysophosphatidic acid receptor 2,CCCCCCCCOC(=O)CC(=C)C(=O)O
compound_1,LPAR3_HUMAN,5,8.726e-20,0.3611,3.0166,33.7672,LPAR3,Lysophosphatidic acid receptor 3,CCCCCCCCOC(=O)CC(=C)C(=O)O
compound_1,LPAR4_HUMAN,5,1.174e-13,0.2979,0.2979,22.7640,LPAR4,Lysophosphatidic acid receptor 4,CCCCCCCCOC(=O)CC(=C)C(=O)O
compound_1,LPAR6_HUMAN,5,3.169e-24,0.2979,0.2979,41.7383,LPAR6,Lysophosphatidic acid receptor 6,CCCCCCCCOC(=O)CC(=C)C(=O)O
compound_1,LPXC_AQUAE,5,4.137e-74,0.4000,2.1197,131.2964,lpxC,UDP-3-O-acyl-N-acetylglucosamine deacetylase,CCCCCCCCOC(=O)CC(=C)C(=O)O
compound_1,MCAT_HUMAN,5,1.225e-37,0.2979,0.2979,65.8183,SLC25A20,Mitochondrial carnitine/acylcarnitine carrier protein,CCCCCCCCOC(=O)CC(=C)C(=O)O
compound_1,MIF_MOUSE,5,2.108e-09,0.3148,0.3148,15.1262,Mif,Macrophage migration inhibitory factor,CCCCCCCCOC(=O)CC(=C)C(=O)O
compound_1,MPIP1_HUMAN,5,4.35e-08,0.3256,1.5880,12.7662,CDC25A,M-phase inducer phosphatase 1,CCCCCCCCOC(=O)CC(=C)C(=O)O
compound_1,MPIP2_MOUSE,5,1.092e-30,0.3750,1.6638,53.3411,Cdc25b,M-phase inducer phosphatase 2,CCCCCCCCOC(=O)CC(=C)C(=O)O
compound_1,MPIP3_HUMAN,5,1.392e-13,0.3256,1.2625,22.6309,CDC25C,M-phase inducer phosphatase 3,CCCCCCCCOC(=O)CC(=C)C(=O)O
compound_1,NAAA_RAT,5,1.069e-12,0.3696,1.7378,21.0417,Naaa,N-acylethanolamine-hydrolyzing acid amidase,CCCCCCCCOC(=O)CC(=C)C(=O)O
compound_1,NAAA_HUMAN,5,2.22e-16,0.4000,2.5840,27.6132,NAAA,N-acylethanolamine-hydrolyzing acid amidase,CCCCCCCCOC(=O)CC(=C)C(=O)O
compound_1,NOD1_HUMAN,5,2.282e-08,0.4000,2.2743,13.2692,NOD1,Nucleotide-binding oligomerization domain-containing protein 1,CCCCCCCCOC(=O)CC(=C)C(=O)O
compound_1,NRAM_I34A1,5,3.25e-07,0.3148,1.8704,11.1982,,Neuraminidase,CCCCCCCCOC(=O)CC(=C)C(=O)O
compound_1,P2Y10_HUMAN,5,2.904e-69,0.3600,6.4987,122.5957,P2RY10,Putative P2Y purinoceptor 10,CCCCCCCCOC(=O)CC(=C)C(=O)O
compound_1,PA21B_PIG,5,8.491e-09,0.2941,0.5798,14.0400,PLA2G1B,"Phospholipase A2, major isoenzyme",CCCCCCCCOC(=O)CC(=C)C(=O)O
compound_1,PA24B_HUMAN,5,2.404e-92,0.3556,6.4037,164.0352,PLA2G4B,Cytosolic phospholipase A2 beta,CCCCCCCCOC(=O)CC(=C)C(=O)O
compound_1,PA2GA_MOUSE,5,8.058e-07,0.2889,0.2889,10.4902,Pla2g2a,"Phospholipase A2, membrane associated",CCCCCCCCOC(=O)CC(=C)C(=O)O
compound_1,PA2GA_HUMAN,5,7.629e-06,0.3455,1.8921,8.7376,PLA2G2A,"Phospholipase A2, membrane associated",CCCCCCCCOC(=O)CC(=C)C(=O)O
compound_1,PA2GC_HUMAN,5,2.022e-50,0.3404,1.5658,88.7668,PLA2G2C,Putative inactive group IIC secretory phospholipase A2,CCCCCCCCOC(=O)CC(=C)C(=O)O
compound_1,PA2GD_HUMAN,5,3.713e-13,0.2963,0.5904,21.8664,PLA2G2D,Group IID secretory phospholipase A2,CCCCCCCCOC(=O)CC(=C)C(=O)O
compound_1,PPM1B_HUMAN,5,1.082e-08,0.2889,0.2889,13.8512,PPM1B,Protein phosphatase 1B,CCCCCCCCOC(=O)CC(=C)C(=O)O
compound_1,PRP19_YEAST,5,2.862e-13,0.2889,0.2889,22.0691,PRP19,Pre-mRNA-processing factor 19,CCCCCCCCOC(=O)CC(=C)C(=O)O
compound_1,Q6UB75_PIG,5,3.514e-13,0.2826,0.5652,21.9091,,Group VII phospholipase A2,CCCCCCCCOC(=O)CC(=C)C(=O)O
compound_1,Q8AWE3_CHICK,5,4.177e-07,0.2889,0.2889,11.0026,,Serine/threonine-protein phosphatase 2A 55 kDa regulatory subunit B,CCCCCCCCOC(=O)CC(=C)C(=O)O
compound_1,Q95214_RABIT,5,4.441e-14,0.4255,9.0025,23.5214,ACAT,Acyl-CoA:cholesterol acyltransferase,CCCCCCCCOC(=O)CC(=C)C(=O)O
compound_1,Q95Z89_LEIMA,5,3.092e-44,0.3514,0.3514,77.6639,Top1B,DNA topoisomerase type IB small subunit,CCCCCCCCOC(=O)CC(=C)C(=O)O
compound_1,Q965D6_PLAFA,5,4.265e-11,0.3514,0.3514,18.1676,fabG,3-oxoacyl-acyl-carrier protein reductase,CCCCCCCCOC(=O)CC(=C)C(=O)O
compound_1,Q965D7_PLAFA,5,2.614e-09,0.3514,0.3514,14.9587,fabZ,Beta-hydroxyacyl-ACP dehydratase,CCCCCCCCOC(=O)CC(=C)C(=O)O
compound_1,Q9BJJ9_PLAFA,5,5.481e-22,0.3514,0.3514,37.7204,FabI,Enoyl-ACP reductase,CCCCCCCCOC(=O)CC(=C)C(=O)O
compound_1,Q9GPG0_MANSE,5,1.444e-23,0.2895,0.2895,40.5557,,Carboxylic ester hydrolase,CCCCCCCCOC(=O)CC(=C)C(=O)O
compound_1,Q9MYX2_PIG,5,1.466e-67,0.3023,2.1066,119.5380,CPT1,Carnitine palmitoyl transferase I liver isoform,CCCCCCCCOC(=O)CC(=C)C(=O)O
compound_1,S1PR2_HUMAN,5,1.069e-07,0.3404,2.1258,12.0650,S1PR2,Sphingosine 1-phosphate receptor 2,CCCCCCCCOC(=O)CC(=C)C(=O)O
compound_1,S1PR1_HUMAN,5,9.822e-06,0.3600,8.0255,8.5405,S1PR1,Sphingosine 1-phosphate receptor 1,CCCCCCCCOC(=O)CC(=C)C(=O)O
compound_1,S1PR3_HUMAN,5,1.419e-09,0.3600,7.0317,15.4350,S1PR3,Sphingosine 1-phosphate receptor 3,CCCCCCCCOC(=O)CC(=C)C(=O)O
compound_1,S1PR5_HUMAN,5,5.773e-15,0.3469,5.7684,25.1119,S1PR5,Sphingosine 1-phosphate receptor 5,CCCCCCCCOC(=O)CC(=C)C(=O)O
compound_1,S22A6_HUMAN,5,6.677e-06,0.3636,0.3636,8.8414,SLC22A6,Solute carrier family 22 member 6,CCCCCCCCOC(=O)CC(=C)C(=O)O
compound_1,S22A8_HUMAN,5,2.811e-07,0.3636,0.3636,11.3113,SLC22A8,Solute carrier family 22 member 8,CCCCCCCCOC(=O)CC(=C)C(=O)O
compound_1,S22AK_MOUSE,5,1.922e-26,0.2973,0.5946,45.7189,Slc22a20,Solute carrier family 22 member 20,CCCCCCCCOC(=O)CC(=C)C(=O)O
compound_1,SOAT1_RAT,5,1.095e-07,0.3333,3.9141,12.0463,Soat1,Sterol O-acyltransferase 1,CCCCCCCCOC(=O)CC(=C)C(=O)O
compound_1,SPHK2_MOUSE,5,2.705e-13,0.3400,0.9437,22.1134,Sphk2,Sphingosine kinase 2,CCCCCCCCOC(=O)CC(=C)C(=O)O
compound_1,THA_HUMAN,5,4.713e-10,0.3265,3.6093,16.2944,THRA,Thyroid hormone receptor alpha,CCCCCCCCOC(=O)CC(=C)C(=O)O
compound_1,THB_HUMAN,5,1.566e-09,0.3265,4.2077,15.3582,THRB,Thyroid hormone receptor beta,CCCCCCCCOC(=O)CC(=C)C(=O)O
compound_1,TLR1_HUMAN,5,1.609e-35,0.2807,0.2807,62.0151,TLR1,Toll-like receptor 1,CCCCCCCCOC(=O)CC(=C)C(=O)O
compound_1,TLR1_MOUSE,5,2.304e-20,0.2857,1.1278,34.8056,Tlr1,Toll-like receptor 1,CCCCCCCCOC(=O)CC(=C)C(=O)O
compound_1,TLR2_HUMAN,5,1.259e-37,0.3636,2.7651,65.7971,TLR2,Toll-like receptor 2,CCCCCCCCOC(=O)CC(=C)C(=O)O
compound_1,TLR2_MOUSE,5,2.304e-20,0.2857,1.1278,34.8056,Tlr2,Toll-like receptor 2,CCCCCCCCOC(=O)CC(=C)C(=O)O
compound_1,TRPV2_RAT,5,3.452e-18,0.3077,0.9011,30.8997,Trpv2,Transient receptor potential cation channel subfamily V member 2,CCCCCCCCOC(=O)CC(=C)C(=O)O
compound_1,VGLU3_RAT,5,9.803e-19,0.2973,0.2973,31.8812,Slc17a8,Vesicular glutamate transporter 3,CCCCCCCCOC(=O)CC(=C)C(=O)O
