# Supplementary material for: Mechanisms underlying the therapeutic effects of 4-octyl itaconate in treating sepsis based on network pharmacology and molecular docking
Source: Front Genet. 2022 Nov 3;13:1056405. doi: 10.3389/fgene.2022.1056405 (PMC9671214; doi:10.3389/fgene.2022.1056405)
Supplement: Supplementary file 4 [file Table1.XLSX]

## Sheet: GeneCards-SearchResults
Gene Symbol	Description	Category	Gifts	GC Id	Relevance score	GeneCards Link
TNF	Tumor Necrosis Factor	Protein Coding	48	GC06P070143	18.0114	https://www.genecards.org/cgi-bin/carddisp.pl?gene=TNF
IL6	Interleukin 6	Protein Coding	47	GC07P022725	17.1661	https://www.genecards.org/cgi-bin/carddisp.pl?gene=IL6
IL10	Interleukin 10	Protein Coding	44	GC01M206767	14.3833	https://www.genecards.org/cgi-bin/carddisp.pl?gene=IL10
CRP	C-Reactive Protein	Protein Coding	44	GC01M159723	14.257	https://www.genecards.org/cgi-bin/carddisp.pl?gene=CRP
CXCL8	C-X-C Motif Chemokine Ligand 8	Protein Coding	39	GC04P073740	13.9876	https://www.genecards.org/cgi-bin/carddisp.pl?gene=CXCL8
TLR4	Toll Like Receptor 4	Protein Coding	48	GC09P117704	12.9423	https://www.genecards.org/cgi-bin/carddisp.pl?gene=TLR4
CD14	CD14 Molecule	Protein Coding	43	GC05M140631	12.2056	https://www.genecards.org/cgi-bin/carddisp.pl?gene=CD14
IL1B	Interleukin 1 Beta	Protein Coding	46	GC02M112829	12.1752	https://www.genecards.org/cgi-bin/carddisp.pl?gene=IL1B
CALCA	Calcitonin Related Polypeptide Alpha	Protein Coding	41	GC11M014945	11.2298	https://www.genecards.org/cgi-bin/carddisp.pl?gene=CALCA
TLR2	Toll Like Receptor 2	Protein Coding	48	GC04P153684	11.0718	https://www.genecards.org/cgi-bin/carddisp.pl?gene=TLR2
LBP	Lipopolysaccharide Binding Protein	Protein Coding	41	GC20P038346	9.96926	https://www.genecards.org/cgi-bin/carddisp.pl?gene=LBP
ELANE	Elastase, Neutrophil Expressed	Protein Coding	44	GC19P001053	9.80576	https://www.genecards.org/cgi-bin/carddisp.pl?gene=ELANE
MIF	Macrophage Migration Inhibitory Factor	Protein Coding	47	GC22P023894	9.47931	https://www.genecards.org/cgi-bin/carddisp.pl?gene=MIF
MYD88	MYD88 Innate Immune Signal Transduction Adaptor	Protein Coding	47	GC03P038139	9.46665	https://www.genecards.org/cgi-bin/carddisp.pl?gene=MYD88
HMGB1	High Mobility Group Box 1	Protein Coding	43	GC13M030456	9.3768	https://www.genecards.org/cgi-bin/carddisp.pl?gene=HMGB1
IL18	Interleukin 18	Protein Coding	41	GC11M112143	9.04456	https://www.genecards.org/cgi-bin/carddisp.pl?gene=IL18
F5	Coagulation Factor V	Protein Coding	43	GC01M169511	8.9602	https://www.genecards.org/cgi-bin/carddisp.pl?gene=F5
IL1RN	Interleukin 1 Receptor Antagonist	Protein Coding	46	GC02P119261	8.67083	https://www.genecards.org/cgi-bin/carddisp.pl?gene=IL1RN
GALT	Galactose-1-Phosphate Uridylyltransferase	Protein Coding	44	GC09P037418	8.53712	https://www.genecards.org/cgi-bin/carddisp.pl?gene=GALT
NOS2	Nitric Oxide Synthase 2	Protein Coding	47	GC17M027756	8.13128	https://www.genecards.org/cgi-bin/carddisp.pl?gene=NOS2
GALK1	Galactokinase 1	Protein Coding	45	GC17M075751	8.0781	https://www.genecards.org/cgi-bin/carddisp.pl?gene=GALK1
GALE	UDP-Galactose-4-Epimerase	Protein Coding	42	GC01M023795	8.0781	https://www.genecards.org/cgi-bin/carddisp.pl?gene=GALE
SERPINE1	Serpin Family E Member 1	Protein Coding	47	GC07P101127	7.90458	https://www.genecards.org/cgi-bin/carddisp.pl?gene=SERPINE1
TLR5	Toll Like Receptor 5	Protein Coding	45	GC01M223462	7.88883	https://www.genecards.org/cgi-bin/carddisp.pl?gene=TLR5
BTK	Bruton Tyrosine Kinase	Protein Coding	51	GC0XM101349	7.53433	https://www.genecards.org/cgi-bin/carddisp.pl?gene=BTK
MYLK	Myosin Light Chain Kinase	Protein Coding	50	GC03M123610	7.52742	https://www.genecards.org/cgi-bin/carddisp.pl?gene=MYLK
TREM1	Triggering Receptor Expressed On Myeloid Cells 1	Protein Coding	39	GC06M041267	7.40426	https://www.genecards.org/cgi-bin/carddisp.pl?gene=TREM1
SELE	Selectin E	Protein Coding	41	GC01M169722	7.24573	https://www.genecards.org/cgi-bin/carddisp.pl?gene=SELE
MBL2	Mannose Binding Lectin 2	Protein Coding	44	GC10M052760	7.23348	https://www.genecards.org/cgi-bin/carddisp.pl?gene=MBL2
TLR9	Toll Like Receptor 9	Protein Coding	43	GC03M052222	7.05952	https://www.genecards.org/cgi-bin/carddisp.pl?gene=TLR9
IFNG	Interferon Gamma	Protein Coding	45	GC12M068154	6.93571	https://www.genecards.org/cgi-bin/carddisp.pl?gene=IFNG
GALM	Galactose Mutarotase	Protein Coding	43	GC02P038665	6.87348	https://www.genecards.org/cgi-bin/carddisp.pl?gene=GALM
F3	Coagulation Factor III, Tissue Factor	Protein Coding	42	GC01M094546	6.67669	https://www.genecards.org/cgi-bin/carddisp.pl?gene=F3
THBD	Thrombomodulin	Protein Coding	42	GC20M023026	6.66402	https://www.genecards.org/cgi-bin/carddisp.pl?gene=THBD
F2	Coagulation Factor II, Thrombin	Protein Coding	46	GC11P046720	6.58916	https://www.genecards.org/cgi-bin/carddisp.pl?gene=F2
ALB	Albumin	Protein Coding	47	GC04P073397	6.58812	https://www.genecards.org/cgi-bin/carddisp.pl?gene=ALB
LY96	Lymphocyte Antigen 96	Protein Coding	40	GC08P073991	6.56749	https://www.genecards.org/cgi-bin/carddisp.pl?gene=LY96
CSF3	Colony Stimulating Factor 3	Protein Coding	37	GC17P040015	6.52398	https://www.genecards.org/cgi-bin/carddisp.pl?gene=CSF3
RAC2	Rac Family Small GTPase 2	Protein Coding	48	GC22M037227	6.36761	https://www.genecards.org/cgi-bin/carddisp.pl?gene=RAC2
SERPINC1	Serpin Family C Member 1	Protein Coding	46	GC01M174416	6.34242	https://www.genecards.org/cgi-bin/carddisp.pl?gene=SERPINC1
CD40LG	CD40 Ligand	Protein Coding	44	GC0XP136649	6.32422	https://www.genecards.org/cgi-bin/carddisp.pl?gene=CD40LG
RPSA	Ribosomal Protein SA	Protein Coding	42	GC03P039406	6.19771	https://www.genecards.org/cgi-bin/carddisp.pl?gene=RPSA
VCAM1	Vascular Cell Adhesion Molecule 1	Protein Coding	43	GC01P100719	6.09134	https://www.genecards.org/cgi-bin/carddisp.pl?gene=VCAM1
CASP12	Caspase 12 (Gene/Pseudogene)	Protein Coding	32	GC11M104885	6.00286	https://www.genecards.org/cgi-bin/carddisp.pl?gene=CASP12
MYH11	Myosin Heavy Chain 11	Protein Coding	43	GC16M015704	5.91116	https://www.genecards.org/cgi-bin/carddisp.pl?gene=MYH11
FCGR3B	Fc Gamma Receptor IIIb	Protein Coding	40	GC01M161623	5.84289	https://www.genecards.org/cgi-bin/carddisp.pl?gene=FCGR3B
LMOD1	Leiomodin 1	Protein Coding	39	GC01M201896	5.76336	https://www.genecards.org/cgi-bin/carddisp.pl?gene=LMOD1
ABCA12	ATP Binding Cassette Subfamily A Member 12	Protein Coding	40	GC02M214931	5.668	https://www.genecards.org/cgi-bin/carddisp.pl?gene=ABCA12
ITGAM	Integrin Subunit Alpha M	Protein Coding	44	GC16P037846	5.57732	https://www.genecards.org/cgi-bin/carddisp.pl?gene=ITGAM
PROCR	Protein C Receptor	Protein Coding	39	GC20P035303	5.52045	https://www.genecards.org/cgi-bin/carddisp.pl?gene=PROCR
CCR6	C-C Motif Chemokine Receptor 6	Protein Coding	43	GC06P167111	5.50009	https://www.genecards.org/cgi-bin/carddisp.pl?gene=CCR6
LTA	Lymphotoxin Alpha	Protein Coding	39	GC06P070141	5.34216	https://www.genecards.org/cgi-bin/carddisp.pl?gene=LTA
IL1R1	Interleukin 1 Receptor Type 1	Protein Coding	43	GC02P102136	5.32832	https://www.genecards.org/cgi-bin/carddisp.pl?gene=IL1R1
SERAC1	Serine Active Site Containing 1	Protein Coding	34	GC06M158109	5.17897	https://www.genecards.org/cgi-bin/carddisp.pl?gene=SERAC1
SH3KBP1	SH3 Domain Containing Kinase Binding Protein 1	Protein Coding	39	GC0XM019552	5.17745	https://www.genecards.org/cgi-bin/carddisp.pl?gene=SH3KBP1
ANGPT2	Angiopoietin 2	Protein Coding	43	GC08M006499	5.12058	https://www.genecards.org/cgi-bin/carddisp.pl?gene=ANGPT2
NKX2-5	NK2 Homeobox 5	Protein Coding	43	GC05M173232	5.00588	https://www.genecards.org/cgi-bin/carddisp.pl?gene=NKX2-5
PLA2G2A	Phospholipase A2 Group IIA	Protein Coding	45	GC01M019975	4.95942	https://www.genecards.org/cgi-bin/carddisp.pl?gene=PLA2G2A
MIR150	MicroRNA 150	RNA Gene	21	GC19M049500	4.95133	https://www.genecards.org/cgi-bin/carddisp.pl?gene=MIR150
ACTG2	Actin Gamma 2, Smooth Muscle	Protein Coding	44	GC02P073892	4.87441	https://www.genecards.org/cgi-bin/carddisp.pl?gene=ACTG2
PLEC	Plectin	Protein Coding	40	GC08M144033	4.85053	https://www.genecards.org/cgi-bin/carddisp.pl?gene=PLEC
XIAP	X-Linked Inhibitor Of Apoptosis	Protein Coding	47	GC0XP123859	4.77863	https://www.genecards.org/cgi-bin/carddisp.pl?gene=XIAP
PF4	Platelet Factor 4	Protein Coding	39	GC04M073980	4.74996	https://www.genecards.org/cgi-bin/carddisp.pl?gene=PF4
LCN2	Lipocalin 2	Protein Coding	40	GC09P128149	4.72748	https://www.genecards.org/cgi-bin/carddisp.pl?gene=LCN2
ITGB2	Integrin Subunit Beta 2	Protein Coding	48	GC21M044885	4.72056	https://www.genecards.org/cgi-bin/carddisp.pl?gene=ITGB2
PROC	Protein C, Inactivator Of Coagulation Factors Va And VIIIa	Protein Coding	47	GC02P127418	4.68477	https://www.genecards.org/cgi-bin/carddisp.pl?gene=PROC
CCL2	C-C Motif Chemokine Ligand 2	Protein Coding	46	GC17P034255	4.65991	https://www.genecards.org/cgi-bin/carddisp.pl?gene=CCL2
ICAM1	Intercellular Adhesion Molecule 1	Protein Coding	47	GC19P010272	4.65537	https://www.genecards.org/cgi-bin/carddisp.pl?gene=ICAM1
IL7R	Interleukin 7 Receptor	Protein Coding	44	GC05P035852	4.62554	https://www.genecards.org/cgi-bin/carddisp.pl?gene=IL7R
SFTPB	Surfactant Protein B	Protein Coding	42	GC02M085657	4.52385	https://www.genecards.org/cgi-bin/carddisp.pl?gene=SFTPB
TLR1	Toll Like Receptor 1	Protein Coding	45	GC04M038793	4.51052	https://www.genecards.org/cgi-bin/carddisp.pl?gene=TLR1
BPI	Bactericidal Permeability Increasing Protein	Protein Coding	39	GC20P038304	4.48092	https://www.genecards.org/cgi-bin/carddisp.pl?gene=BPI
CTLA4	Cytotoxic T-Lymphocyte Associated Protein 4	Protein Coding	43	GC02P203867	4.4513	https://www.genecards.org/cgi-bin/carddisp.pl?gene=CTLA4
PTAFR	Platelet Activating Factor Receptor	Protein Coding	41	GC01M028147	4.44651	https://www.genecards.org/cgi-bin/carddisp.pl?gene=PTAFR
IGHMBP2	Immunoglobulin Mu DNA Binding Protein 2	Protein Coding	40	GC11P068903	4.3941	https://www.genecards.org/cgi-bin/carddisp.pl?gene=IGHMBP2
RALGAPA1	Ral GTPase Activating Protein Catalytic Subunit Alpha 1	Protein Coding	38	GC14M035538	4.3941	https://www.genecards.org/cgi-bin/carddisp.pl?gene=RALGAPA1
SNHG31	Small Nucleolar RNA Host Gene 31	RNA Gene	11	GC02P214811	4.3941	https://www.genecards.org/cgi-bin/carddisp.pl?gene=SNHG31
MMP9	Matrix Metallopeptidase 9	Protein Coding	51	GC20P046008	4.38653	https://www.genecards.org/cgi-bin/carddisp.pl?gene=MMP9
VEGFA	Vascular Endothelial Growth Factor A	Protein Coding	46	GC06P043770	4.37769	https://www.genecards.org/cgi-bin/carddisp.pl?gene=VEGFA
IL17A	Interleukin 17A	Protein Coding	39	GC06P052186	4.34705	https://www.genecards.org/cgi-bin/carddisp.pl?gene=IL17A
SELL	Selectin L	Protein Coding	40	GC01M169690	4.34689	https://www.genecards.org/cgi-bin/carddisp.pl?gene=SELL
ACE	Angiotensin I Converting Enzyme	Protein Coding	47	GC17P063477	4.33193	https://www.genecards.org/cgi-bin/carddisp.pl?gene=ACE
LTF	Lactotransferrin	Protein Coding	42	GC03M046435	4.29015	https://www.genecards.org/cgi-bin/carddisp.pl?gene=LTF
MPO	Myeloperoxidase	Protein Coding	48	GC17M058269	4.26875	https://www.genecards.org/cgi-bin/carddisp.pl?gene=MPO
CLMP	CXADR Like Membrane Protein	Protein Coding	37	GC11M123069	4.26432	https://www.genecards.org/cgi-bin/carddisp.pl?gene=CLMP
TF	Transferrin	Protein Coding	46	GC03P133666	4.24471	https://www.genecards.org/cgi-bin/carddisp.pl?gene=TF
IL13	Interleukin 13	Protein Coding	42	GC05P132656	4.23973	https://www.genecards.org/cgi-bin/carddisp.pl?gene=IL13
SPINK5	Serine Peptidase Inhibitor Kazal Type 5	Protein Coding	40	GC05P148025	4.23397	https://www.genecards.org/cgi-bin/carddisp.pl?gene=SPINK5
NOD2	Nucleotide Binding Oligomerization Domain Containing 2	Protein Coding	46	GC16P050693	4.20981	https://www.genecards.org/cgi-bin/carddisp.pl?gene=NOD2
CD79A	CD79a Molecule	Protein Coding	44	GC19P041877	4.16266	https://www.genecards.org/cgi-bin/carddisp.pl?gene=CD79A
FCGR1A	Fc Gamma Receptor Ia	Protein Coding	39	GC01P149754	4.12378	https://www.genecards.org/cgi-bin/carddisp.pl?gene=FCGR1A
IL2	Interleukin 2	Protein Coding	42	GC04M122451	4.08259	https://www.genecards.org/cgi-bin/carddisp.pl?gene=IL2
SOD1	Superoxide Dismutase 1	Protein Coding	49	GC21P031659	4.03291	https://www.genecards.org/cgi-bin/carddisp.pl?gene=SOD1
S1PR3	Sphingosine-1-Phosphate Receptor 3	Protein Coding	43	GC09P088992	4.0267	https://www.genecards.org/cgi-bin/carddisp.pl?gene=S1PR3
PTX3	Pentraxin 3	Protein Coding	40	GC03P157436	4.0123	https://www.genecards.org/cgi-bin/carddisp.pl?gene=PTX3
CXCL2	C-X-C Motif Chemokine Ligand 2	Protein Coding	38	GC04M074097	4.01044	https://www.genecards.org/cgi-bin/carddisp.pl?gene=CXCL2
IL1A	Interleukin 1 Alpha	Protein Coding	41	GC02M112773	3.96876	https://www.genecards.org/cgi-bin/carddisp.pl?gene=IL1A
HBB	Hemoglobin Subunit Beta	Protein Coding	43	GC11M006025	3.9057	https://www.genecards.org/cgi-bin/carddisp.pl?gene=HBB
CYBB	Cytochrome B-245 Beta Chain	Protein Coding	44	GC0XP037780	3.86895	https://www.genecards.org/cgi-bin/carddisp.pl?gene=CYBB
CPS1	Carbamoyl-Phosphate Synthase 1	Protein Coding	43	GC02P210477	3.86479	https://www.genecards.org/cgi-bin/carddisp.pl?gene=CPS1
HYOU1	Hypoxia Up-Regulated 1	Protein Coding	42	GC11M119121	3.86151	https://www.genecards.org/cgi-bin/carddisp.pl?gene=HYOU1
APC	APC Regulator Of WNT Signaling Pathway	Protein Coding	46	GC05P112707	3.85762	https://www.genecards.org/cgi-bin/carddisp.pl?gene=APC
CXCL5	C-X-C Motif Chemokine Ligand 5	Protein Coding	38	GC04M073995	3.85604	https://www.genecards.org/cgi-bin/carddisp.pl?gene=CXCL5
ADAMTS13	ADAM Metallopeptidase With Thrombospondin Type 1 Motif 13	Protein Coding	44	GC09P133414	3.84838	https://www.genecards.org/cgi-bin/carddisp.pl?gene=ADAMTS13
TFRC	Transferrin Receptor	Protein Coding	46	GC03M196027	3.83698	https://www.genecards.org/cgi-bin/carddisp.pl?gene=TFRC
ADM	Adrenomedullin	Protein Coding	42	GC11P010304	3.83568	https://www.genecards.org/cgi-bin/carddisp.pl?gene=ADM
IL2RA	Interleukin 2 Receptor Subunit Alpha	Protein Coding	47	GC10M006010	3.79536	https://www.genecards.org/cgi-bin/carddisp.pl?gene=IL2RA
MASP2	MBL Associated Serine Protease 2	Protein Coding	44	GC01M011026	3.79075	https://www.genecards.org/cgi-bin/carddisp.pl?gene=MASP2
TIMP1	TIMP Metallopeptidase Inhibitor 1	Protein Coding	42	GC0XP047583	3.78007	https://www.genecards.org/cgi-bin/carddisp.pl?gene=TIMP1
CXCR4	C-X-C Motif Chemokine Receptor 4	Protein Coding	50	GC02M136114	3.77493	https://www.genecards.org/cgi-bin/carddisp.pl?gene=CXCR4
IL4	Interleukin 4	Protein Coding	43	GC05P132673	3.76437	https://www.genecards.org/cgi-bin/carddisp.pl?gene=IL4
C5AR2	Complement C5a Receptor 2	Protein Coding	38	GC19P047333	3.76175	https://www.genecards.org/cgi-bin/carddisp.pl?gene=C5AR2
CTCF	CCCTC-Binding Factor	Protein Coding	45	GC16P067563	3.75999	https://www.genecards.org/cgi-bin/carddisp.pl?gene=CTCF
WAS	WASP Actin Nucleation Promoting Factor	Protein Coding	47	GC0XP048676	3.75289	https://www.genecards.org/cgi-bin/carddisp.pl?gene=WAS
COG4	Component Of Oligomeric Golgi Complex 4	Protein Coding	39	GC16M070505	3.72256	https://www.genecards.org/cgi-bin/carddisp.pl?gene=COG4
NPPB	Natriuretic Peptide B	Protein Coding	42	GC01M011858	3.70634	https://www.genecards.org/cgi-bin/carddisp.pl?gene=NPPB
PLA2G7	Phospholipase A2 Group VII	Protein Coding	47	GC06M056809	3.65749	https://www.genecards.org/cgi-bin/carddisp.pl?gene=PLA2G7
TGM1	Transglutaminase 1	Protein Coding	44	GC14M024249	3.64591	https://www.genecards.org/cgi-bin/carddisp.pl?gene=TGM1
EDNRB	Endothelin Receptor Type B	Protein Coding	47	GC13M077895	3.64325	https://www.genecards.org/cgi-bin/carddisp.pl?gene=EDNRB
FOXP3	Forkhead Box P3	Protein Coding	44	GC0XM049250	3.60464	https://www.genecards.org/cgi-bin/carddisp.pl?gene=FOXP3
CD4	CD4 Molecule	Protein Coding	47	GC12P006786	3.59466	https://www.genecards.org/cgi-bin/carddisp.pl?gene=CD4
CD27	CD27 Molecule	Protein Coding	42	GC12P016368	3.55047	https://www.genecards.org/cgi-bin/carddisp.pl?gene=CD27
PARK7	Parkinsonism Associated Deglycase	Protein Coding	43	GC01P008053	3.54781	https://www.genecards.org/cgi-bin/carddisp.pl?gene=PARK7
FLNA	Filamin A	Protein Coding	47	GC0XM154348	3.53969	https://www.genecards.org/cgi-bin/carddisp.pl?gene=FLNA
LOC112042785	Sharpr-MPRA Regulatory Region 9139	Biological Region	2	GC11P123083	3.53969	https://www.genecards.org/cgi-bin/carddisp.pl?gene=LOC112042785
ABCA3	ATP Binding Cassette Subfamily A Member 3	Protein Coding	47	GC16M002275	3.52832	https://www.genecards.org/cgi-bin/carddisp.pl?gene=ABCA3
IL2RG	Interleukin 2 Receptor Subunit Gamma	Protein Coding	45	GC0XM071108	3.51641	https://www.genecards.org/cgi-bin/carddisp.pl?gene=IL2RG
RAG1	Recombination Activating 1	Protein Coding	43	GC11P036529	3.51641	https://www.genecards.org/cgi-bin/carddisp.pl?gene=RAG1
IRAK3	Interleukin 1 Receptor Associated Kinase 3	Protein Coding	46	GC12P066222	3.50095	https://www.genecards.org/cgi-bin/carddisp.pl?gene=IRAK3
VWF	Von Willebrand Factor	Protein Coding	46	GC12M005917	3.50041	https://www.genecards.org/cgi-bin/carddisp.pl?gene=VWF
HLA-A	Major Histocompatibility Complex, Class I, A	Protein Coding	45	GC06P070103	3.49594	https://www.genecards.org/cgi-bin/carddisp.pl?gene=HLA-A
SFTPC	Surfactant Protein C	Protein Coding	42	GC08P022156	3.48415	https://www.genecards.org/cgi-bin/carddisp.pl?gene=SFTPC
CSF2	Colony Stimulating Factor 2	Protein Coding	41	GC05P132073	3.48303	https://www.genecards.org/cgi-bin/carddisp.pl?gene=CSF2
LACTB	Lactamase Beta	Protein Coding	34	GC15P087865	3.45592	https://www.genecards.org/cgi-bin/carddisp.pl?gene=LACTB
CP	Ceruloplasmin	Protein Coding	46	GC03M149162	3.45461	https://www.genecards.org/cgi-bin/carddisp.pl?gene=CP
PDCD1	Programmed Cell Death 1	Protein Coding	45	GC02M241849	3.44921	https://www.genecards.org/cgi-bin/carddisp.pl?gene=PDCD1
KRT1	Keratin 1	Protein Coding	43	GC12M052674	3.42656	https://www.genecards.org/cgi-bin/carddisp.pl?gene=KRT1
NCF1	Neutrophil Cytosolic Factor 1	Protein Coding	46	GC07P074773	3.41144	https://www.genecards.org/cgi-bin/carddisp.pl?gene=NCF1
IDO1	Indoleamine 2,3-Dioxygenase 1	Protein Coding	42	GC08P039891	3.40909	https://www.genecards.org/cgi-bin/carddisp.pl?gene=IDO1
MNX1	Motor Neuron And Pancreas Homeobox 1	Protein Coding	40	GC07M156994	3.39096	https://www.genecards.org/cgi-bin/carddisp.pl?gene=MNX1
SELP	Selectin P	Protein Coding	43	GC01M169558	3.35824	https://www.genecards.org/cgi-bin/carddisp.pl?gene=SELP
CTNNB1	Catenin Beta 1	Protein Coding	51	GC03P041236	3.33884	https://www.genecards.org/cgi-bin/carddisp.pl?gene=CTNNB1
CASP3	Caspase 3	Protein Coding	47	GC04M184627	3.33417	https://www.genecards.org/cgi-bin/carddisp.pl?gene=CASP3
THPO	Thrombopoietin	Protein Coding	39	GC03M184371	3.32226	https://www.genecards.org/cgi-bin/carddisp.pl?gene=THPO
FCGR2A	Fc Gamma Receptor IIa	Protein Coding	43	GC01P161505	3.31757	https://www.genecards.org/cgi-bin/carddisp.pl?gene=FCGR2A
KRT14	Keratin 14	Protein Coding	45	GC17M041582	3.29509	https://www.genecards.org/cgi-bin/carddisp.pl?gene=KRT14
MTHFR	Methylenetetrahydrofolate Reductase	Protein Coding	46	GC01M011785	3.28809	https://www.genecards.org/cgi-bin/carddisp.pl?gene=MTHFR
MRTFA	Myocardin Related Transcription Factor A	Protein Coding	33	GC22M053519	3.27754	https://www.genecards.org/cgi-bin/carddisp.pl?gene=MRTFA
NOS3	Nitric Oxide Synthase 3	Protein Coding	49	GC07P150990	3.24869	https://www.genecards.org/cgi-bin/carddisp.pl?gene=NOS3
NFKB2	Nuclear Factor Kappa B Subunit 2	Protein Coding	50	GC10P102394	3.24397	https://www.genecards.org/cgi-bin/carddisp.pl?gene=NFKB2
CTSG	Cathepsin G	Protein Coding	43	GC14M024573	3.23413	https://www.genecards.org/cgi-bin/carddisp.pl?gene=CTSG
KRT10	Keratin 10	Protein Coding	41	GC17M040818	3.22552	https://www.genecards.org/cgi-bin/carddisp.pl?gene=KRT10
CD79B	CD79b Molecule	Protein Coding	44	GC17M063928	3.18949	https://www.genecards.org/cgi-bin/carddisp.pl?gene=CD79B
BLNK	B Cell Linker	Protein Coding	44	GC10M096229	3.18949	https://www.genecards.org/cgi-bin/carddisp.pl?gene=BLNK
IGLL1	Immunoglobulin Lambda Like Polypeptide 1	Protein Coding	42	GC22M023573	3.18949	https://www.genecards.org/cgi-bin/carddisp.pl?gene=IGLL1
LRRC8A	Leucine Rich Repeat Containing 8 VRAC Subunit A	Protein Coding	38	GC09P128882	3.18949	https://www.genecards.org/cgi-bin/carddisp.pl?gene=LRRC8A
IGHM	Immunoglobulin Heavy Constant Mu	Protein Coding	32	GC14M111500	3.18949	https://www.genecards.org/cgi-bin/carddisp.pl?gene=IGHM
MFHAS1	Multifunctional ROCO Family Signaling Regulator 1	Protein Coding	32	GC08M008783	3.18622	https://www.genecards.org/cgi-bin/carddisp.pl?gene=MFHAS1
G6PC3	Glucose-6-Phosphatase Catalytic Subunit 3	Protein Coding	39	GC17P044070	3.18068	https://www.genecards.org/cgi-bin/carddisp.pl?gene=G6PC3
CXCL1	C-X-C Motif Chemokine Ligand 1	Protein Coding	40	GC04P073869	3.17701	https://www.genecards.org/cgi-bin/carddisp.pl?gene=CXCL1
C5AR1	Complement C5a Receptor 1	Protein Coding	42	GC19P047290	3.17472	https://www.genecards.org/cgi-bin/carddisp.pl?gene=C5AR1
INS	Insulin	Protein Coding	45	GC11M002159	3.16117	https://www.genecards.org/cgi-bin/carddisp.pl?gene=INS
ATP7A	ATPase Copper Transporting Alpha	Protein Coding	44	GC0XP077960	3.15482	https://www.genecards.org/cgi-bin/carddisp.pl?gene=ATP7A
FERMT3	FERM Domain Containing Kindlin 3	Protein Coding	42	GC11P064248	3.15482	https://www.genecards.org/cgi-bin/carddisp.pl?gene=FERMT3
MIR146A	MicroRNA 146a	RNA Gene	22	GC05P160485	3.12682	https://www.genecards.org/cgi-bin/carddisp.pl?gene=MIR146A
HLA-B	Major Histocompatibility Complex, Class I, B	Protein Coding	45	GC06M056463	3.12256	https://www.genecards.org/cgi-bin/carddisp.pl?gene=HLA-B
HMOX1	Heme Oxygenase 1	Protein Coding	50	GC22P035380	3.11881	https://www.genecards.org/cgi-bin/carddisp.pl?gene=HMOX1
FASLG	Fas Ligand	Protein Coding	44	GC01P172628	3.10617	https://www.genecards.org/cgi-bin/carddisp.pl?gene=FASLG
STAT3	Signal Transducer And Activator Of Transcription 3	Protein Coding	50	GC17M042313	3.1027	https://www.genecards.org/cgi-bin/carddisp.pl?gene=STAT3
CXCR2	C-X-C Motif Chemokine Receptor 2	Protein Coding	47	GC02P218125	3.10213	https://www.genecards.org/cgi-bin/carddisp.pl?gene=CXCR2
S100B	S100 Calcium Binding Protein B	Protein Coding	43	GC21M049546	3.07728	https://www.genecards.org/cgi-bin/carddisp.pl?gene=S100B
CYP4F22	Cytochrome P450 Family 4 Subfamily F Member 22	Protein Coding	37	GC19P015508	3.05946	https://www.genecards.org/cgi-bin/carddisp.pl?gene=CYP4F22
ITGAX	Integrin Subunit Alpha X	Protein Coding	42	GC16P037857	3.05864	https://www.genecards.org/cgi-bin/carddisp.pl?gene=ITGAX
PTPRC	Protein Tyrosine Phosphatase Receptor Type C	Protein Coding	48	GC01P198607	3.04802	https://www.genecards.org/cgi-bin/carddisp.pl?gene=PTPRC
POMC	Proopiomelanocortin	Protein Coding	45	GC02M025160	3.03888	https://www.genecards.org/cgi-bin/carddisp.pl?gene=POMC
TTR	Transthyretin	Protein Coding	46	GC18P031557	3.03458	https://www.genecards.org/cgi-bin/carddisp.pl?gene=TTR
ANGPT1	Angiopoietin 1	Protein Coding	44	GC08M107246	3.03458	https://www.genecards.org/cgi-bin/carddisp.pl?gene=ANGPT1
ALG12	ALG12 Alpha-1,6-Mannosyltransferase	Protein Coding	36	GC22M053177	3.03219	https://www.genecards.org/cgi-bin/carddisp.pl?gene=ALG12
FABP2	Fatty Acid Binding Protein 2	Protein Coding	40	GC04M119317	3.02208	https://www.genecards.org/cgi-bin/carddisp.pl?gene=FABP2
ALOXE3	Arachidonate Lipoxygenase 3	Protein Coding	40	GC17M009814	3.01695	https://www.genecards.org/cgi-bin/carddisp.pl?gene=ALOXE3
NIPAL4	NIPA Like Domain Containing 4	Protein Coding	37	GC05P157460	3.01695	https://www.genecards.org/cgi-bin/carddisp.pl?gene=NIPAL4
ADA	Adenosine Deaminase	Protein Coding	48	GC20M044620	2.99777	https://www.genecards.org/cgi-bin/carddisp.pl?gene=ADA
LRBA	LPS Responsive Beige-Like Anchor Protein	Protein Coding	39	GC04M150264	2.99777	https://www.genecards.org/cgi-bin/carddisp.pl?gene=LRBA
IRAK1	Interleukin 1 Receptor Associated Kinase 1	Protein Coding	47	GC0XM154010	2.9957	https://www.genecards.org/cgi-bin/carddisp.pl?gene=IRAK1
CFI	Complement Factor I	Protein Coding	44	GC04M109732	2.99318	https://www.genecards.org/cgi-bin/carddisp.pl?gene=CFI
STIM1	Stromal Interaction Molecule 1	Protein Coding	46	GC11P003855	2.98964	https://www.genecards.org/cgi-bin/carddisp.pl?gene=STIM1
PON1	Paraoxonase 1	Protein Coding	43	GC07M095297	2.97586	https://www.genecards.org/cgi-bin/carddisp.pl?gene=PON1
BCL2	BCL2 Apoptosis Regulator	Protein Coding	48	GC18M063123	2.97269	https://www.genecards.org/cgi-bin/carddisp.pl?gene=BCL2
RMRP	RNA Component Of Mitochondrial RNA Processing Endoribonuclease	RNA Gene	25	GC09M035655	2.96463	https://www.genecards.org/cgi-bin/carddisp.pl?gene=RMRP
KRT5	Keratin 5	Protein Coding	45	GC12M052514	2.9335	https://www.genecards.org/cgi-bin/carddisp.pl?gene=KRT5
FAS	Fas Cell Surface Death Receptor	Protein Coding	47	GC10P089158	2.91308	https://www.genecards.org/cgi-bin/carddisp.pl?gene=FAS
BMP6	Bone Morphogenetic Protein 6	Protein Coding	41	GC06P007726	2.87062	https://www.genecards.org/cgi-bin/carddisp.pl?gene=BMP6
MIR223	MicroRNA 223	RNA Gene	21	GC0XP066018	2.84137	https://www.genecards.org/cgi-bin/carddisp.pl?gene=MIR223
PIK3R1	Phosphoinositide-3-Kinase Regulatory Subunit 1	Protein Coding	48	GC05P068215	2.83867	https://www.genecards.org/cgi-bin/carddisp.pl?gene=PIK3R1
CAMP	Cathelicidin Antimicrobial Peptide	Protein Coding	39	GC03P048540	2.83501	https://www.genecards.org/cgi-bin/carddisp.pl?gene=CAMP
SULT2B1	Sulfotransferase Family 2B Member 1	Protein Coding	43	GC19P048552	2.8279	https://www.genecards.org/cgi-bin/carddisp.pl?gene=SULT2B1
ALOX12B	Arachidonate 12-Lipoxygenase, 12R Type	Protein Coding	40	GC17M009818	2.8279	https://www.genecards.org/cgi-bin/carddisp.pl?gene=ALOX12B
SDR9C7	Short Chain Dehydrogenase/Reductase Family 9C Member 7	Protein Coding	36	GC12M056923	2.8279	https://www.genecards.org/cgi-bin/carddisp.pl?gene=SDR9C7
LIPN	Lipase Family Member N	Protein Coding	35	GC10P088952	2.8279	https://www.genecards.org/cgi-bin/carddisp.pl?gene=LIPN
G6PD	Glucose-6-Phosphate Dehydrogenase	Protein Coding	47	GC0XM154531	2.82767	https://www.genecards.org/cgi-bin/carddisp.pl?gene=G6PD
TRAF6	TNF Receptor Associated Factor 6	Protein Coding	44	GC11M036467	2.80223	https://www.genecards.org/cgi-bin/carddisp.pl?gene=TRAF6
CD40	CD40 Molecule	Protein Coding	45	GC20P046118	2.79974	https://www.genecards.org/cgi-bin/carddisp.pl?gene=CD40
NEAT1	Nuclear Paraspeckle Assembly Transcript 1	RNA Gene	23	GC11P068094	2.79354	https://www.genecards.org/cgi-bin/carddisp.pl?gene=NEAT1
MNX1-AS2	MNX1 Antisense RNA 2	RNA Gene	12	GC07P157006	2.78012	https://www.genecards.org/cgi-bin/carddisp.pl?gene=MNX1-AS2
PPARG	Peroxisome Proliferator Activated Receptor Gamma	Protein Coding	50	GC03P012287	2.76455	https://www.genecards.org/cgi-bin/carddisp.pl?gene=PPARG
C5	Complement C5	Protein Coding	44	GC09M120952	2.75966	https://www.genecards.org/cgi-bin/carddisp.pl?gene=C5
HOTAIR	HOX Transcript Antisense RNA	RNA Gene	25	GC12M053962	2.75048	https://www.genecards.org/cgi-bin/carddisp.pl?gene=HOTAIR
IL1RAPL2	Interleukin 1 Receptor Accessory Protein Like 2	Protein Coding	36	GC0XP104566	2.74914	https://www.genecards.org/cgi-bin/carddisp.pl?gene=IL1RAPL2
IFNA1	Interferon Alpha 1	Protein Coding	38	GC09P021562	2.73394	https://www.genecards.org/cgi-bin/carddisp.pl?gene=IFNA1
AK2	Adenylate Kinase 2	Protein Coding	46	GC01M033007	2.73306	https://www.genecards.org/cgi-bin/carddisp.pl?gene=AK2
GDNF	Glial Cell Derived Neurotrophic Factor	Protein Coding	45	GC05M037812	2.73306	https://www.genecards.org/cgi-bin/carddisp.pl?gene=GDNF
CHD7	Chromodomain Helicase DNA Binding Protein 7	Protein Coding	44	GC08P060678	2.73306	https://www.genecards.org/cgi-bin/carddisp.pl?gene=CHD7
LAMA3	Laminin Subunit Alpha 3	Protein Coding	43	GC18P023689	2.73306	https://www.genecards.org/cgi-bin/carddisp.pl?gene=LAMA3
DCLRE1C	DNA Cross-Link Repair 1C	Protein Coding	42	GC10M014897	2.73306	https://www.genecards.org/cgi-bin/carddisp.pl?gene=DCLRE1C
PGM3	Phosphoglucomutase 3	Protein Coding	42	GC06M083161	2.73306	https://www.genecards.org/cgi-bin/carddisp.pl?gene=PGM3
WIPF1	WAS/WASL Interacting Protein Family Member 1	Protein Coding	42	GC02M174559	2.73306	https://www.genecards.org/cgi-bin/carddisp.pl?gene=WIPF1
PKP1	Plakophilin 1	Protein Coding	40	GC01P201283	2.73306	https://www.genecards.org/cgi-bin/carddisp.pl?gene=PKP1
TREX1	Three Prime Repair Exonuclease 1	Protein Coding	40	GC03P048555	2.73306	https://www.genecards.org/cgi-bin/carddisp.pl?gene=TREX1
PIK3C2A	Phosphatidylinositol-4-Phosphate 3-Kinase Catalytic Subunit Type 2 Alpha	Protein Coding	45	GC11M017424	2.72404	https://www.genecards.org/cgi-bin/carddisp.pl?gene=PIK3C2A
CD86	CD86 Molecule	Protein Coding	41	GC03P122055	2.71137	https://www.genecards.org/cgi-bin/carddisp.pl?gene=CD86
ITK	IL2 Inducible T Cell Kinase	Protein Coding	50	GC05P157158	2.70918	https://www.genecards.org/cgi-bin/carddisp.pl?gene=ITK
CERS3	Ceramide Synthase 3	Protein Coding	37	GC15M112384	2.70918	https://www.genecards.org/cgi-bin/carddisp.pl?gene=CERS3
S100A12	S100 Calcium Binding Protein A12	Protein Coding	37	GC01M153373	2.70766	https://www.genecards.org/cgi-bin/carddisp.pl?gene=S100A12
SRC	SRC Proto-Oncogene, Non-Receptor Tyrosine Kinase	Protein Coding	49	GC20P037344	2.70348	https://www.genecards.org/cgi-bin/carddisp.pl?gene=SRC
MIR125A	MicroRNA 125a	RNA Gene	21	GC19P051720	2.67901	https://www.genecards.org/cgi-bin/carddisp.pl?gene=MIR125A
PRF1	Perforin 1	Protein Coding	43	GC10M070597	2.65977	https://www.genecards.org/cgi-bin/carddisp.pl?gene=PRF1
PNPLA1	Patatin Like Phospholipase Domain Containing 1	Protein Coding	35	GC06P070286	2.64225	https://www.genecards.org/cgi-bin/carddisp.pl?gene=PNPLA1
EPO	Erythropoietin	Protein Coding	38	GC07P100720	2.62884	https://www.genecards.org/cgi-bin/carddisp.pl?gene=EPO
C4A	Complement C4A (Rodgers Blood Group)	Protein Coding	42	GC06P070165	2.62303	https://www.genecards.org/cgi-bin/carddisp.pl?gene=C4A
CFH	Complement Factor H	Protein Coding	43	GC01P196621	2.62072	https://www.genecards.org/cgi-bin/carddisp.pl?gene=CFH
ITGB4	Integrin Subunit Beta 4	Protein Coding	46	GC17P075721	2.60854	https://www.genecards.org/cgi-bin/carddisp.pl?gene=ITGB4
F2R	Coagulation Factor II Thrombin Receptor	Protein Coding	44	GC05P076716	2.60708	https://www.genecards.org/cgi-bin/carddisp.pl?gene=F2R
GPT	Glutamic--Pyruvic Transaminase	Protein Coding	39	GC08P144502	2.59187	https://www.genecards.org/cgi-bin/carddisp.pl?gene=GPT
CYBA	Cytochrome B-245 Alpha Chain	Protein Coding	45	GC16M088643	2.58268	https://www.genecards.org/cgi-bin/carddisp.pl?gene=CYBA
IL2RB	Interleukin 2 Receptor Subunit Beta	Protein Coding	46	GC22M037125	2.57677	https://www.genecards.org/cgi-bin/carddisp.pl?gene=IL2RB
NFKB1	Nuclear Factor Kappa B Subunit 1	Protein Coding	50	GC04P102501	2.56274	https://www.genecards.org/cgi-bin/carddisp.pl?gene=NFKB1
IL1R2	Interleukin 1 Receptor Type 2	Protein Coding	42	GC02P101991	2.55298	https://www.genecards.org/cgi-bin/carddisp.pl?gene=IL1R2
IL27	Interleukin 27	Protein Coding	36	GC16M028584	2.53805	https://www.genecards.org/cgi-bin/carddisp.pl?gene=IL27
MAPK14	Mitogen-Activated Protein Kinase 14	Protein Coding	49	GC06P070283	2.532	https://www.genecards.org/cgi-bin/carddisp.pl?gene=MAPK14
AGER	Advanced Glycosylation End-Product Specific Receptor	Protein Coding	42	GC06M032180	2.52723	https://www.genecards.org/cgi-bin/carddisp.pl?gene=AGER
TIRAP	TIR Domain Containing Adaptor Protein	Protein Coding	40	GC11P126284	2.52429	https://www.genecards.org/cgi-bin/carddisp.pl?gene=TIRAP
LAMC2	Laminin Subunit Gamma 2	Protein Coding	44	GC01P183186	2.52082	https://www.genecards.org/cgi-bin/carddisp.pl?gene=LAMC2
LAMB3	Laminin Subunit Beta 3	Protein Coding	43	GC01M209614	2.52082	https://www.genecards.org/cgi-bin/carddisp.pl?gene=LAMB3
SAMD9	Sterile Alpha Motif Domain Containing 9	Protein Coding	34	GC07M093099	2.52082	https://www.genecards.org/cgi-bin/carddisp.pl?gene=SAMD9
CD274	CD274 Molecule	Protein Coding	42	GC09P005450	2.50301	https://www.genecards.org/cgi-bin/carddisp.pl?gene=CD274
C2	Complement C2	Protein Coding	44	GC06P031897	2.50294	https://www.genecards.org/cgi-bin/carddisp.pl?gene=C2
KRT10-AS1	KRT10 Antisense RNA 1	RNA Gene	20	GC17P040823	2.50294	https://www.genecards.org/cgi-bin/carddisp.pl?gene=KRT10-AS1
CXCL10	C-X-C Motif Chemokine Ligand 10	Protein Coding	42	GC04M076021	2.49951	https://www.genecards.org/cgi-bin/carddisp.pl?gene=CXCL10
APOE	Apolipoprotein E	Protein Coding	47	GC19P045397	2.48069	https://www.genecards.org/cgi-bin/carddisp.pl?gene=APOE
ERBB2	Erb-B2 Receptor Tyrosine Kinase 2	Protein Coding	51	GC17P039687	2.47708	https://www.genecards.org/cgi-bin/carddisp.pl?gene=ERBB2
SBDS	SBDS Ribosome Maturation Factor	Protein Coding	40	GC07M066987	2.47708	https://www.genecards.org/cgi-bin/carddisp.pl?gene=SBDS
SMARCD2	SWI/SNF Related, Matrix Associated, Actin Dependent Regulator Of Chromatin, Subfamily D, Member 2	Protein Coding	40	GC17M063832	2.47708	https://www.genecards.org/cgi-bin/carddisp.pl?gene=SMARCD2
TNFRSF1A	TNF Receptor Superfamily Member 1A	Protein Coding	46	GC12M006328	2.47186	https://www.genecards.org/cgi-bin/carddisp.pl?gene=TNFRSF1A
TGFB1	Transforming Growth Factor Beta 1	Protein Coding	49	GC19M041301	2.47012	https://www.genecards.org/cgi-bin/carddisp.pl?gene=TGFB1
PLAUR	Plasminogen Activator, Urokinase Receptor	Protein Coding	42	GC19M043646	2.46656	https://www.genecards.org/cgi-bin/carddisp.pl?gene=PLAUR
EDN1	Endothelin 1	Protein Coding	45	GC06P012256	2.45647	https://www.genecards.org/cgi-bin/carddisp.pl?gene=EDN1
PRTN3	Proteinase 3	Protein Coding	43	GC19P000840	2.43822	https://www.genecards.org/cgi-bin/carddisp.pl?gene=PRTN3
FGF2	Fibroblast Growth Factor 2	Protein Coding	44	GC04P122826	2.42991	https://www.genecards.org/cgi-bin/carddisp.pl?gene=FGF2
TLR6	Toll Like Receptor 6	Protein Coding	42	GC04M038828	2.42968	https://www.genecards.org/cgi-bin/carddisp.pl?gene=TLR6
PLAU	Plasminogen Activator, Urokinase	Protein Coding	48	GC10P073909	2.42207	https://www.genecards.org/cgi-bin/carddisp.pl?gene=PLAU
NLRP3	NLR Family Pyrin Domain Containing 3	Protein Coding	45	GC01P247415	2.42031	https://www.genecards.org/cgi-bin/carddisp.pl?gene=NLRP3
TJP1	Tight Junction Protein 1	Protein Coding	42	GC15M029699	2.41247	https://www.genecards.org/cgi-bin/carddisp.pl?gene=TJP1
CCL4	C-C Motif Chemokine Ligand 4	Protein Coding	38	GC17P036103	2.41033	https://www.genecards.org/cgi-bin/carddisp.pl?gene=CCL4
MIR155	MicroRNA 155	RNA Gene	18	GC21P025573	2.39814	https://www.genecards.org/cgi-bin/carddisp.pl?gene=MIR155
CASP8	Caspase 8	Protein Coding	50	GC02P201233	2.39685	https://www.genecards.org/cgi-bin/carddisp.pl?gene=CASP8
NEU1	Neuraminidase 1	Protein Coding	42	GC06M031857	2.39075	https://www.genecards.org/cgi-bin/carddisp.pl?gene=NEU1
MIR21	MicroRNA 21	RNA Gene	23	GC17P059841	2.38984	https://www.genecards.org/cgi-bin/carddisp.pl?gene=MIR21
PLAT	Plasminogen Activator, Tissue Type	Protein Coding	46	GC08M042174	2.38714	https://www.genecards.org/cgi-bin/carddisp.pl?gene=PLAT
CD163	CD163 Molecule	Protein Coding	40	GC12M007477	2.38612	https://www.genecards.org/cgi-bin/carddisp.pl?gene=CD163
SIRT1	Sirtuin 1	Protein Coding	46	GC10P067884	2.38335	https://www.genecards.org/cgi-bin/carddisp.pl?gene=SIRT1
ESM1	Endothelial Cell Specific Molecule 1	Protein Coding	38	GC05M054977	2.38191	https://www.genecards.org/cgi-bin/carddisp.pl?gene=ESM1
RET	Ret Proto-Oncogene	Protein Coding	51	GC10P043081	2.37147	https://www.genecards.org/cgi-bin/carddisp.pl?gene=RET
ERBB3	Erb-B2 Receptor Tyrosine Kinase 3	Protein Coding	50	GC12P056845	2.37147	https://www.genecards.org/cgi-bin/carddisp.pl?gene=ERBB3
ECE1	Endothelin Converting Enzyme 1	Protein Coding	47	GC01M021217	2.37147	https://www.genecards.org/cgi-bin/carddisp.pl?gene=ECE1
SMO	Smoothened, Frizzled Class Receptor	Protein Coding	47	GC07P130977	2.37147	https://www.genecards.org/cgi-bin/carddisp.pl?gene=SMO
IKZF1	IKAROS Family Zinc Finger 1	Protein Coding	46	GC07P050303	2.37147	https://www.genecards.org/cgi-bin/carddisp.pl?gene=IKZF1
LIG4	DNA Ligase 4	Protein Coding	46	GC13M108207	2.37147	https://www.genecards.org/cgi-bin/carddisp.pl?gene=LIG4
NCF4	Neutrophil Cytosolic Factor 4	Protein Coding	46	GC22P036860	2.37147	https://www.genecards.org/cgi-bin/carddisp.pl?gene=NCF4
NCF2	Neutrophil Cytosolic Factor 2	Protein Coding	45	GC01M183555	2.37147	https://www.genecards.org/cgi-bin/carddisp.pl?gene=NCF2
ABCD1	ATP Binding Cassette Subfamily D Member 1	Protein Coding	44	GC0XP153724	2.37147	https://www.genecards.org/cgi-bin/carddisp.pl?gene=ABCD1
EDN3	Endothelin 3	Protein Coding	44	GC20P059300	2.37147	https://www.genecards.org/cgi-bin/carddisp.pl?gene=EDN3
SREBF1	Sterol Regulatory Element Binding Transcription Factor 1	Protein Coding	44	GC17M017810	2.37147	https://www.genecards.org/cgi-bin/carddisp.pl?gene=SREBF1
TCF3	Transcription Factor 3	Protein Coding	43	GC19M001609	2.37147	https://www.genecards.org/cgi-bin/carddisp.pl?gene=TCF3
ALG1	ALG1 Chitobiosyldiphosphodolichol Beta-Mannosyltransferase	Protein Coding	41	GC16P005033	2.37147	https://www.genecards.org/cgi-bin/carddisp.pl?gene=ALG1
RAG2	Recombination Activating 2	Protein Coding	40	GC11M036575	2.37147	https://www.genecards.org/cgi-bin/carddisp.pl?gene=RAG2
SRP54	Signal Recognition Particle 54	Protein Coding	40	GC14P034981	2.37147	https://www.genecards.org/cgi-bin/carddisp.pl?gene=SRP54
SEMA3C	Semaphorin 3C	Protein Coding	40	GC07M080742	2.37147	https://www.genecards.org/cgi-bin/carddisp.pl?gene=SEMA3C
COX8A	Cytochrome C Oxidase Subunit 8A	Protein Coding	39	GC11P064005	2.37147	https://www.genecards.org/cgi-bin/carddisp.pl?gene=COX8A
RNF13	Ring Finger Protein 13	Protein Coding	39	GC03P149812	2.37147	https://www.genecards.org/cgi-bin/carddisp.pl?gene=RNF13
VPS33A	VPS33A Core Subunit Of CORVET And HOPS Complexes	Protein Coding	39	GC12M122229	2.37147	https://www.genecards.org/cgi-bin/carddisp.pl?gene=VPS33A
NRTN	Neurturin	Protein Coding	38	GC19P005805	2.37147	https://www.genecards.org/cgi-bin/carddisp.pl?gene=NRTN
SEMA3D	Semaphorin 3D	Protein Coding	38	GC07M084995	2.37147	https://www.genecards.org/cgi-bin/carddisp.pl?gene=SEMA3D
MMUT	Methylmalonyl-CoA Mutase	Protein Coding	34	GC06M049430	2.37147	https://www.genecards.org/cgi-bin/carddisp.pl?gene=MMUT
YARS1	Tyrosyl-TRNA Synthetase 1	Protein Coding	34	GC01M032776	2.37147	https://www.genecards.org/cgi-bin/carddisp.pl?gene=YARS1
DNAJC21	DnaJ Heat Shock Protein Family (Hsp40) Member C21	Protein Coding	33	GC05P034929	2.37147	https://www.genecards.org/cgi-bin/carddisp.pl?gene=DNAJC21
EFL1	Elongation Factor Like GTPase 1	Protein Coding	30	GC15M082131	2.37147	https://www.genecards.org/cgi-bin/carddisp.pl?gene=EFL1
CYBC1	Cytochrome B-245 Chaperone 1	Protein Coding	25	GC17M082443	2.37147	https://www.genecards.org/cgi-bin/carddisp.pl?gene=CYBC1
IRAK4	Interleukin 1 Receptor Associated Kinase 4	Protein Coding	46	GC12P043758	2.36003	https://www.genecards.org/cgi-bin/carddisp.pl?gene=IRAK4
PCSK9	Proprotein Convertase Subtilisin/Kexin Type 9	Protein Coding	48	GC01P055039	2.35084	https://www.genecards.org/cgi-bin/carddisp.pl?gene=PCSK9
HIF1A	Hypoxia Inducible Factor 1 Subunit Alpha	Protein Coding	45	GC14P061695	2.34218	https://www.genecards.org/cgi-bin/carddisp.pl?gene=HIF1A
ACOD1	Aconitate Decarboxylase 1	Protein Coding	24	GC13P076949	2.33639	https://www.genecards.org/cgi-bin/carddisp.pl?gene=ACOD1
CST3	Cystatin C	Protein Coding	42	GC20M023628	2.33217	https://www.genecards.org/cgi-bin/carddisp.pl?gene=CST3
IL10RA	Interleukin 10 Receptor Subunit Alpha	Protein Coding	43	GC11P117987	2.32661	https://www.genecards.org/cgi-bin/carddisp.pl?gene=IL10RA
IL7	Interleukin 7	Protein Coding	39	GC08M078689	2.31236	https://www.genecards.org/cgi-bin/carddisp.pl?gene=IL7
HSP90AA1	Heat Shock Protein 90 Alpha Family Class A Member 1	Protein Coding	45	GC14M102080	2.30945	https://www.genecards.org/cgi-bin/carddisp.pl?gene=HSP90AA1
CAT	Catalase	Protein Coding	47	GC11P034460	2.30927	https://www.genecards.org/cgi-bin/carddisp.pl?gene=CAT
CFP	Complement Factor Properdin	Protein Coding	41	GC0XM047624	2.30792	https://www.genecards.org/cgi-bin/carddisp.pl?gene=CFP
MIR122	MicroRNA 122	RNA Gene	21	GC18P058451	2.30007	https://www.genecards.org/cgi-bin/carddisp.pl?gene=MIR122
RETN	Resistin	Protein Coding	41	GC19P007669	2.28416	https://www.genecards.org/cgi-bin/carddisp.pl?gene=RETN
S100A9	S100 Calcium Binding Protein A9	Protein Coding	40	GC01P153357	2.26933	https://www.genecards.org/cgi-bin/carddisp.pl?gene=S100A9
S100A8	S100 Calcium Binding Protein A8	Protein Coding	40	GC01M153391	2.26063	https://www.genecards.org/cgi-bin/carddisp.pl?gene=S100A8
VIP	Vasoactive Intestinal Peptide	Protein Coding	43	GC06P152750	2.2604	https://www.genecards.org/cgi-bin/carddisp.pl?gene=VIP
SERPINF2	Serpin Family F Member 2	Protein Coding	42	GC17P001742	2.25576	https://www.genecards.org/cgi-bin/carddisp.pl?gene=SERPINF2
MAN2B1	Mannosidase Alpha Class 2B Member 1	Protein Coding	42	GC19M012663	2.25276	https://www.genecards.org/cgi-bin/carddisp.pl?gene=MAN2B1
HLA-DQB1	Major Histocompatibility Complex, Class II, DQ Beta 1	Protein Coding	40	GC06M056568	2.25276	https://www.genecards.org/cgi-bin/carddisp.pl?gene=HLA-DQB1
FOXN1	Forkhead Box N1	Protein Coding	40	GC17P028506	2.25276	https://www.genecards.org/cgi-bin/carddisp.pl?gene=FOXN1
SLC35C1	Solute Carrier Family 35 Member C1	Protein Coding	39	GC11P046283	2.25276	https://www.genecards.org/cgi-bin/carddisp.pl?gene=SLC35C1
VDR	Vitamin D Receptor	Protein Coding	48	GC12M047841	2.24972	https://www.genecards.org/cgi-bin/carddisp.pl?gene=VDR
GHR	Growth Hormone Receptor	Protein Coding	44	GC05P042429	2.2482	https://www.genecards.org/cgi-bin/carddisp.pl?gene=GHR
HP	Haptoglobin	Protein Coding	42	GC16P072089	2.24487	https://www.genecards.org/cgi-bin/carddisp.pl?gene=HP
IGF1	Insulin Like Growth Factor 1	Protein Coding	47	GC12M102395	2.23821	https://www.genecards.org/cgi-bin/carddisp.pl?gene=IGF1
FLT1	Fms Related Receptor Tyrosine Kinase 1	Protein Coding	48	GC13M028300	2.22186	https://www.genecards.org/cgi-bin/carddisp.pl?gene=FLT1
C3	Complement C3	Protein Coding	45	GC19M006677	2.22039	https://www.genecards.org/cgi-bin/carddisp.pl?gene=C3
JUN	Jun Proto-Oncogene, AP-1 Transcription Factor Subunit	Protein Coding	46	GC01M058780	2.21715	https://www.genecards.org/cgi-bin/carddisp.pl?gene=JUN
AVP	Arginine Vasopressin	Protein Coding	44	GC20M003082	2.21162	https://www.genecards.org/cgi-bin/carddisp.pl?gene=AVP
MMP8	Matrix Metallopeptidase 8	Protein Coding	46	GC11M102617	2.20894	https://www.genecards.org/cgi-bin/carddisp.pl?gene=MMP8
HSPA4	Heat Shock Protein Family A (Hsp70) Member 4	Protein Coding	40	GC05P133051	2.19347	https://www.genecards.org/cgi-bin/carddisp.pl?gene=HSPA4
TNNI3	Troponin I3, Cardiac Type	Protein Coding	46	GC19M055151	2.18982	https://www.genecards.org/cgi-bin/carddisp.pl?gene=TNNI3
IL12B	Interleukin 12B	Protein Coding	41	GC05M159314	2.17516	https://www.genecards.org/cgi-bin/carddisp.pl?gene=IL12B
MEG3	Maternally Expressed 3	RNA Gene	29	GC14P108151	2.17294	https://www.genecards.org/cgi-bin/carddisp.pl?gene=MEG3
ANXA5	Annexin A5	Protein Coding	44	GC04M121667	2.17291	https://www.genecards.org/cgi-bin/carddisp.pl?gene=ANXA5
CHIT1	Chitinase 1	Protein Coding	41	GC01M203181	2.16759	https://www.genecards.org/cgi-bin/carddisp.pl?gene=CHIT1
ENO2	Enolase 2	Protein Coding	45	GC12P006913	2.15905	https://www.genecards.org/cgi-bin/carddisp.pl?gene=ENO2
AHSG	Alpha 2-HS Glycoprotein	Protein Coding	42	GC03P186614	2.15753	https://www.genecards.org/cgi-bin/carddisp.pl?gene=AHSG
MALAT1	Metastasis Associated Lung Adenocarcinoma Transcript 1	RNA Gene	23	GC11P068100	2.15034	https://www.genecards.org/cgi-bin/carddisp.pl?gene=MALAT1
IL3	Interleukin 3	Protein Coding	41	GC05P132060	2.14614	https://www.genecards.org/cgi-bin/carddisp.pl?gene=IL3
APOA1	Apolipoprotein A1	Protein Coding	46	GC11M116835	2.14505	https://www.genecards.org/cgi-bin/carddisp.pl?gene=APOA1
REG1A	Regenerating Family Member 1 Alpha	Protein Coding	39	GC02P079120	2.13872	https://www.genecards.org/cgi-bin/carddisp.pl?gene=REG1A
LEP	Leptin	Protein Coding	44	GC07P128241	2.12882	https://www.genecards.org/cgi-bin/carddisp.pl?gene=LEP
IFNB1	Interferon Beta 1	Protein Coding	39	GC09M021077	2.11614	https://www.genecards.org/cgi-bin/carddisp.pl?gene=IFNB1
SYK	Spleen Associated Tyrosine Kinase	Protein Coding	48	GC09P091689	2.113	https://www.genecards.org/cgi-bin/carddisp.pl?gene=SYK
BAX	BCL2 Associated X, Apoptosis Regulator	Protein Coding	46	GC19P048954	2.10767	https://www.genecards.org/cgi-bin/carddisp.pl?gene=BAX
AKT1	AKT Serine/Threonine Kinase 1	Protein Coding	51	GC14M104769	2.09995	https://www.genecards.org/cgi-bin/carddisp.pl?gene=AKT1
TNFRSF1B	TNF Receptor Superfamily Member 1B	Protein Coding	44	GC01P012167	2.08888	https://www.genecards.org/cgi-bin/carddisp.pl?gene=TNFRSF1B
AMH	Anti-Mullerian Hormone	Protein Coding	41	GC19P002274	2.08651	https://www.genecards.org/cgi-bin/carddisp.pl?gene=AMH
TIMP2	TIMP Metallopeptidase Inhibitor 2	Protein Coding	42	GC17M078852	2.07972	https://www.genecards.org/cgi-bin/carddisp.pl?gene=TIMP2
CETP	Cholesteryl Ester Transfer Protein	Protein Coding	44	GC16P056961	2.0794	https://www.genecards.org/cgi-bin/carddisp.pl?gene=CETP
H19	H19 Imprinted Maternally Expressed Transcript	RNA Gene	27	GC11M001995	2.06281	https://www.genecards.org/cgi-bin/carddisp.pl?gene=H19
HBG2	Hemoglobin Subunit Gamma 2	Protein Coding	39	GC11M006038	2.05677	https://www.genecards.org/cgi-bin/carddisp.pl?gene=HBG2
CPB2	Carboxypeptidase B2	Protein Coding	42	GC13M046053	2.04824	https://www.genecards.org/cgi-bin/carddisp.pl?gene=CPB2
STAR	Steroidogenic Acute Regulatory Protein	Protein Coding	44	GC08M038145	2.04051	https://www.genecards.org/cgi-bin/carddisp.pl?gene=STAR
NFKBIL1	NFKB Inhibitor Like 1	Protein Coding	36	GC06P070140	2.03623	https://www.genecards.org/cgi-bin/carddisp.pl?gene=NFKBIL1
ACTA1	Actin Alpha 1, Skeletal Muscle	Protein Coding	46	GC01M229442	2.02892	https://www.genecards.org/cgi-bin/carddisp.pl?gene=ACTA1
HBEGF	Heparin Binding EGF Like Growth Factor	Protein Coding	40	GC05M140332	2.02892	https://www.genecards.org/cgi-bin/carddisp.pl?gene=HBEGF
IL5	Interleukin 5	Protein Coding	42	GC05M132541	2.0264	https://www.genecards.org/cgi-bin/carddisp.pl?gene=IL5
NAMPT	Nicotinamide Phosphoribosyltransferase	Protein Coding	45	GC07M106248	2.01833	https://www.genecards.org/cgi-bin/carddisp.pl?gene=NAMPT
NR3C1	Nuclear Receptor Subfamily 3 Group C Member 1	Protein Coding	48	GC05M143277	2.01606	https://www.genecards.org/cgi-bin/carddisp.pl?gene=NR3C1
CR1	Complement C3b/C4b Receptor 1 (Knops Blood Group)	Protein Coding	43	GC01P207496	2.01132	https://www.genecards.org/cgi-bin/carddisp.pl?gene=CR1
AZU1	Azurocidin 1	Protein Coding	38	GC19P000825	2.00744	https://www.genecards.org/cgi-bin/carddisp.pl?gene=AZU1
GHRL	Ghrelin And Obestatin Prepropeptide	Protein Coding	41	GC03M010285	2.00666	https://www.genecards.org/cgi-bin/carddisp.pl?gene=GHRL
TEK	TEK Receptor Tyrosine Kinase	Protein Coding	48	GC09P027109	2.00647	https://www.genecards.org/cgi-bin/carddisp.pl?gene=TEK
ORAI1	ORAI Calcium Release-Activated Calcium Modulator 1	Protein Coding	42	GC12P124800	1.99677	https://www.genecards.org/cgi-bin/carddisp.pl?gene=ORAI1
CD27-AS1	CD27 Antisense RNA 1	RNA Gene	15	GC12M006439	1.99677	https://www.genecards.org/cgi-bin/carddisp.pl?gene=CD27-AS1
HLA-DRA	Major Histocompatibility Complex, Class II, DR Alpha	Protein Coding	44	GC06P032439	1.99505	https://www.genecards.org/cgi-bin/carddisp.pl?gene=HLA-DRA
CD8A	CD8a Molecule	Protein Coding	44	GC02M086784	1.98981	https://www.genecards.org/cgi-bin/carddisp.pl?gene=CD8A
TFF3	Trefoil Factor 3	Protein Coding	39	GC21M042311	1.98891	https://www.genecards.org/cgi-bin/carddisp.pl?gene=TFF3
GPR182	G Protein-Coupled Receptor 182	Protein Coding	35	GC12P057011	1.97433	https://www.genecards.org/cgi-bin/carddisp.pl?gene=GPR182
FN1	Fibronectin 1	Protein Coding	48	GC02M215360	1.96978	https://www.genecards.org/cgi-bin/carddisp.pl?gene=FN1
DEFB4A	Defensin Beta 4A	Protein Coding	34	GC08P007895	1.96948	https://www.genecards.org/cgi-bin/carddisp.pl?gene=DEFB4A
AQP1	Aquaporin 1 (Colton Blood Group)	Protein Coding	44	GC07P030911	1.96798	https://www.genecards.org/cgi-bin/carddisp.pl?gene=AQP1
IL4R	Interleukin 4 Receptor	Protein Coding	44	GC16P027369	1.96798	https://www.genecards.org/cgi-bin/carddisp.pl?gene=IL4R
NFE2L2	NFE2 Like BZIP Transcription Factor 2	Protein Coding	46	GC02M177227	1.96741	https://www.genecards.org/cgi-bin/carddisp.pl?gene=NFE2L2
IL11	Interleukin 11	Protein Coding	38	GC19M055364	1.96367	https://www.genecards.org/cgi-bin/carddisp.pl?gene=IL11
GP1BA	Glycoprotein Ib Platelet Subunit Alpha	Protein Coding	43	GC17P004932	1.96172	https://www.genecards.org/cgi-bin/carddisp.pl?gene=GP1BA
SDC1	Syndecan 1	Protein Coding	40	GC02M020200	1.9613	https://www.genecards.org/cgi-bin/carddisp.pl?gene=SDC1
CCR5	C-C Motif Chemokine Receptor 5	Protein Coding	44	GC03P046383	1.94962	https://www.genecards.org/cgi-bin/carddisp.pl?gene=CCR5
XDH	Xanthine Dehydrogenase	Protein Coding	44	GC02M031334	1.94307	https://www.genecards.org/cgi-bin/carddisp.pl?gene=XDH
OCLN	Occludin	Protein Coding	42	GC05P069492	1.94144	https://www.genecards.org/cgi-bin/carddisp.pl?gene=OCLN
ITGA4	Integrin Subunit Alpha 4	Protein Coding	46	GC02P181456	1.93995	https://www.genecards.org/cgi-bin/carddisp.pl?gene=ITGA4
FER	FER Tyrosine Kinase	Protein Coding	44	GC05P108747	1.93759	https://www.genecards.org/cgi-bin/carddisp.pl?gene=FER
PLG	Plasminogen	Protein Coding	46	GC06P160702	1.92709	https://www.genecards.org/cgi-bin/carddisp.pl?gene=PLG
CDH5	Cadherin 5	Protein Coding	44	GC16P066366	1.92339	https://www.genecards.org/cgi-bin/carddisp.pl?gene=CDH5
AQP5	Aquaporin 5	Protein Coding	44	GC12P049961	1.92339	https://www.genecards.org/cgi-bin/carddisp.pl?gene=AQP5
MMP2	Matrix Metallopeptidase 2	Protein Coding	50	GC16P055390	1.914	https://www.genecards.org/cgi-bin/carddisp.pl?gene=MMP2
CCL5	C-C Motif Chemokine Ligand 5	Protein Coding	41	GC17M035871	1.914	https://www.genecards.org/cgi-bin/carddisp.pl?gene=CCL5
PPARA	Peroxisome Proliferator Activated Receptor Alpha	Protein Coding	44	GC22P046150	1.90663	https://www.genecards.org/cgi-bin/carddisp.pl?gene=PPARA
HAVCR2	Hepatitis A Virus Cellular Receptor 2	Protein Coding	41	GC05M157063	1.90663	https://www.genecards.org/cgi-bin/carddisp.pl?gene=HAVCR2
IDH1	Isocitrate Dehydrogenase (NADP(+)) 1	Protein Coding	50	GC02M208236	1.89117	https://www.genecards.org/cgi-bin/carddisp.pl?gene=IDH1
SOX10	SRY-Box Transcription Factor 10	Protein Coding	44	GC22M054050	1.89117	https://www.genecards.org/cgi-bin/carddisp.pl?gene=SOX10
PRNP	Prion Protein	Protein Coding	44	GC20P004686	1.89117	https://www.genecards.org/cgi-bin/carddisp.pl?gene=PRNP
SLC27A4	Solute Carrier Family 27 Member 4	Protein Coding	43	GC09P128340	1.89117	https://www.genecards.org/cgi-bin/carddisp.pl?gene=SLC27A4
ARPC1B	Actin Related Protein 2/3 Complex Subunit 1B	Protein Coding	42	GC07P099374	1.89117	https://www.genecards.org/cgi-bin/carddisp.pl?gene=ARPC1B
TBX1	T-Box Transcription Factor 1	Protein Coding	42	GC22P030355	1.89117	https://www.genecards.org/cgi-bin/carddisp.pl?gene=TBX1
SGSH	N-Sulfoglucosamine Sulfohydrolase	Protein Coding	42	GC17M080206	1.89117	https://www.genecards.org/cgi-bin/carddisp.pl?gene=SGSH
CARD14	Caspase Recruitment Domain Family Member 14	Protein Coding	41	GC17P080170	1.89117	https://www.genecards.org/cgi-bin/carddisp.pl?gene=CARD14
ATRIP	ATR Interacting Protein	Protein Coding	40	GC03P048550	1.89117	https://www.genecards.org/cgi-bin/carddisp.pl?gene=ATRIP
NAGLU	N-Acetyl-Alpha-Glucosaminidase	Protein Coding	40	GC17P042615	1.89117	https://www.genecards.org/cgi-bin/carddisp.pl?gene=NAGLU
MMACHC	Metabolism Of Cobalamin Associated C	Protein Coding	40	GC01P045500	1.89117	https://www.genecards.org/cgi-bin/carddisp.pl?gene=MMACHC
AP4E1	Adaptor Related Protein Complex 4 Subunit Epsilon 1	Protein Coding	36	GC15P050908	1.89117	https://www.genecards.org/cgi-bin/carddisp.pl?gene=AP4E1
HGSNAT	Heparan-Alpha-Glucosaminide N-Acetyltransferase	Protein Coding	36	GC08P043140	1.89117	https://www.genecards.org/cgi-bin/carddisp.pl?gene=HGSNAT
MAL	Mal, T Cell Differentiation Protein	Protein Coding	36	GC02P095025	1.89117	https://www.genecards.org/cgi-bin/carddisp.pl?gene=MAL
SRP19	Signal Recognition Particle 19	Protein Coding	36	GC05P112862	1.89117	https://www.genecards.org/cgi-bin/carddisp.pl?gene=SRP19
C2orf69	Chromosome 2 Open Reading Frame 69	Protein Coding	32	GC02P199911	1.89117	https://www.genecards.org/cgi-bin/carddisp.pl?gene=C2orf69
SRPRA	SRP Receptor Subunit Alpha	Protein Coding	28	GC11M126255	1.89117	https://www.genecards.org/cgi-bin/carddisp.pl?gene=SRPRA
DOP1A	DOP1 Leucine Zipper Like Protein A	Protein Coding	23	GC06P083068	1.89117	https://www.genecards.org/cgi-bin/carddisp.pl?gene=DOP1A
NCF4-AS1	NCF4 Antisense RNA 1	RNA Gene	11	GC22M036848	1.89117	https://www.genecards.org/cgi-bin/carddisp.pl?gene=NCF4-AS1
ATRIP-TREX1	ATRIP-TREX1 Readthrough	RNA Gene	5	GC03P048552	1.89117	https://www.genecards.org/cgi-bin/carddisp.pl?gene=ATRIP-TREX1
HSCR5	Hirschsprung Disease, Susceptibility To, 5	Genetic Locus	2	GC09U901822	1.89117	https://www.genecards.org/cgi-bin/carddisp.pl?gene=HSCR5
LOC106029312	Williams-Beuren Syndrome Medial Block B Recombination Region	Biological Region	2	GC07P074733	1.89117	https://www.genecards.org/cgi-bin/carddisp.pl?gene=LOC106029312
ARCI7	Ichthyosis, Congenital, Autosomal Recessive 7	Genetic Locus	1	GC12U901664	1.89117	https://www.genecards.org/cgi-bin/carddisp.pl?gene=ARCI7
HSCR9	Hirschsprung Disease, Susceptibility To, 9	Genetic Locus	1	GC04U901022	1.89117	https://www.genecards.org/cgi-bin/carddisp.pl?gene=HSCR9
ENDOVESL	ENDOVE Syndrome, Limb-Only Type	Genetic Locus	1	GC02U904761	1.89117	https://www.genecards.org/cgi-bin/carddisp.pl?gene=ENDOVESL
HSCR6	Hirschsprung Disease, Short-Segment, 2	Genetic Locus	1	GC03U902172	1.89117	https://www.genecards.org/cgi-bin/carddisp.pl?gene=HSCR6
HSCR7	Hirschsprung Disease, Short-Segment, 3	Genetic Locus	1	GC19U901848	1.89117	https://www.genecards.org/cgi-bin/carddisp.pl?gene=HSCR7
HSCR8	Hirschsprung Disease Modifier 2	Genetic Locus	1	GC16U902622	1.89117	https://www.genecards.org/cgi-bin/carddisp.pl?gene=HSCR8
NOS1	Nitric Oxide Synthase 1	Protein Coding	47	GC12M117208	1.88576	https://www.genecards.org/cgi-bin/carddisp.pl?gene=NOS1
KNG1	Kininogen 1	Protein Coding	43	GC03P186717	1.87936	https://www.genecards.org/cgi-bin/carddisp.pl?gene=KNG1
IL33	Interleukin 33	Protein Coding	36	GC09P006226	1.86873	https://www.genecards.org/cgi-bin/carddisp.pl?gene=IL33
ADORA2A	Adenosine A2a Receptor	Protein Coding	44	GC22P024417	1.86458	https://www.genecards.org/cgi-bin/carddisp.pl?gene=ADORA2A
FGA	Fibrinogen Alpha Chain	Protein Coding	46	GC04M154583	1.86333	https://www.genecards.org/cgi-bin/carddisp.pl?gene=FGA
THBS1	Thrombospondin 1	Protein Coding	42	GC15P039581	1.85919	https://www.genecards.org/cgi-bin/carddisp.pl?gene=THBS1
IRF3	Interferon Regulatory Factor 3	Protein Coding	44	GC19M049659	1.85891	https://www.genecards.org/cgi-bin/carddisp.pl?gene=IRF3
SFTPD	Surfactant Protein D	Protein Coding	41	GC10M079937	1.85755	https://www.genecards.org/cgi-bin/carddisp.pl?gene=SFTPD
HSPA1B	Heat Shock Protein Family A (Hsp70) Member 1B	Protein Coding	37	GC06P070159	1.85532	https://www.genecards.org/cgi-bin/carddisp.pl?gene=HSPA1B
CRNDE	Colorectal Neoplasia Differentially Expressed	RNA Gene	19	GC16M054845	1.85532	https://www.genecards.org/cgi-bin/carddisp.pl?gene=CRNDE
CYP1A2	Cytochrome P450 Family 1 Subfamily A Member 2	Protein Coding	43	GC15P074748	1.85302	https://www.genecards.org/cgi-bin/carddisp.pl?gene=CYP1A2
FGF23	Fibroblast Growth Factor 23	Protein Coding	43	GC12M004368	1.8483	https://www.genecards.org/cgi-bin/carddisp.pl?gene=FGF23
TFPI	Tissue Factor Pathway Inhibitor	Protein Coding	42	GC02M187464	1.84153	https://www.genecards.org/cgi-bin/carddisp.pl?gene=TFPI
HLA-DRB1	Major Histocompatibility Complex, Class II, DR Beta 1	Protein Coding	45	GC06M032578	1.84029	https://www.genecards.org/cgi-bin/carddisp.pl?gene=HLA-DRB1
AOC1	Amine Oxidase Copper Containing 1	Protein Coding	38	GC07P150824	1.83987	https://www.genecards.org/cgi-bin/carddisp.pl?gene=AOC1
SMPD1	Sphingomyelin Phosphodiesterase 1	Protein Coding	45	GC11P006390	1.83865	https://www.genecards.org/cgi-bin/carddisp.pl?gene=SMPD1
CARD11	Caspase Recruitment Domain Family Member 11	Protein Coding	45	GC07M002906	1.83233	https://www.genecards.org/cgi-bin/carddisp.pl?gene=CARD11
CHI3L1	Chitinase 3 Like 1	Protein Coding	42	GC01M203148	1.83231	https://www.genecards.org/cgi-bin/carddisp.pl?gene=CHI3L1
SERPINB2	Serpin Family B Member 2	Protein Coding	41	GC18P063871	1.83005	https://www.genecards.org/cgi-bin/carddisp.pl?gene=SERPINB2
CXCR3	C-X-C Motif Chemokine Receptor 3	Protein Coding	42	GC0XM071615	1.81968	https://www.genecards.org/cgi-bin/carddisp.pl?gene=CXCR3
MIR146B	MicroRNA 146b	RNA Gene	19	GC10P102436	1.81135	https://www.genecards.org/cgi-bin/carddisp.pl?gene=MIR146B
CD177	CD177 Molecule	Protein Coding	37	GC19P043353	1.79985	https://www.genecards.org/cgi-bin/carddisp.pl?gene=CD177
ARNTL	Aryl Hydrocarbon Receptor Nuclear Translocator Like	Protein Coding	40	GC11P013276	1.7977	https://www.genecards.org/cgi-bin/carddisp.pl?gene=ARNTL
GSN	Gelsolin	Protein Coding	46	GC09P121201	1.79329	https://www.genecards.org/cgi-bin/carddisp.pl?gene=GSN
GZMB	Granzyme B	Protein Coding	43	GC14M024630	1.79184	https://www.genecards.org/cgi-bin/carddisp.pl?gene=GZMB
FCGR3A	Fc Gamma Receptor IIIa	Protein Coding	42	GC01M161541	1.79184	https://www.genecards.org/cgi-bin/carddisp.pl?gene=FCGR3A
CYCS	Cytochrome C, Somatic	Protein Coding	46	GC07M025118	1.77942	https://www.genecards.org/cgi-bin/carddisp.pl?gene=CYCS
NLRX1	NLR Family Member X1	Protein Coding	38	GC11P119166	1.77731	https://www.genecards.org/cgi-bin/carddisp.pl?gene=NLRX1
MMP1	Matrix Metallopeptidase 1	Protein Coding	48	GC11M102810	1.77491	https://www.genecards.org/cgi-bin/carddisp.pl?gene=MMP1
PPIG	Peptidylprolyl Isomerase G	Protein Coding	39	GC02P169584	1.76505	https://www.genecards.org/cgi-bin/carddisp.pl?gene=PPIG
MIR143	MicroRNA 143	RNA Gene	22	GC05P149410	1.76263	https://www.genecards.org/cgi-bin/carddisp.pl?gene=MIR143
ADAM10	ADAM Metallopeptidase Domain 10	Protein Coding	50	GC15M058588	1.75736	https://www.genecards.org/cgi-bin/carddisp.pl?gene=ADAM10
ADRB2	Adrenoceptor Beta 2	Protein Coding	47	GC05P148825	1.75424	https://www.genecards.org/cgi-bin/carddisp.pl?gene=ADRB2
CXCL12	C-X-C Motif Chemokine Ligand 12	Protein Coding	43	GC10M044294	1.75286	https://www.genecards.org/cgi-bin/carddisp.pl?gene=CXCL12
DEFA1	Defensin Alpha 1	Protein Coding	39	GC08M006977	1.75011	https://www.genecards.org/cgi-bin/carddisp.pl?gene=DEFA1
HSPA12B	Heat Shock Protein Family A (Hsp70) Member 12B	Protein Coding	34	GC20P003708	1.74787	https://www.genecards.org/cgi-bin/carddisp.pl?gene=HSPA12B
MT-ND1	Mitochondrially Encoded NADH:Ubiquinone Oxidoreductase Core Subunit 1	Protein Coding	32	GCMTP003309	1.74501	https://www.genecards.org/cgi-bin/carddisp.pl?gene=MT-ND1
MAPK1	Mitogen-Activated Protein Kinase 1	Protein Coding	50	GC22M021759	1.73676	https://www.genecards.org/cgi-bin/carddisp.pl?gene=MAPK1
SLC17A5	Solute Carrier Family 17 Member 5	Protein Coding	42	GC06M073593	1.71742	https://www.genecards.org/cgi-bin/carddisp.pl?gene=SLC17A5
IL18R1	Interleukin 18 Receptor 1	Protein Coding	40	GC02P102311	1.71656	https://www.genecards.org/cgi-bin/carddisp.pl?gene=IL18R1
CFB	Complement Factor B	Protein Coding	43	GC06P031945	1.71526	https://www.genecards.org/cgi-bin/carddisp.pl?gene=CFB
SUCLG2	Succinate-CoA Ligase GDP-Forming Subunit Beta	Protein Coding	40	GC03M067358	1.71052	https://www.genecards.org/cgi-bin/carddisp.pl?gene=SUCLG2
ACR	Acrosin	Protein Coding	38	GC22P050738	1.71052	https://www.genecards.org/cgi-bin/carddisp.pl?gene=ACR
MORN2	MORN Repeat Containing 2	Protein Coding	28	GC02P038875	1.71052	https://www.genecards.org/cgi-bin/carddisp.pl?gene=MORN2
HSPA1A	Heat Shock Protein Family A (Hsp70) Member 1A	Protein Coding	42	GC06P070160	1.70973	https://www.genecards.org/cgi-bin/carddisp.pl?gene=HSPA1A
PTMA	Prothymosin Alpha	Protein Coding	39	GC02P231707	1.70973	https://www.genecards.org/cgi-bin/carddisp.pl?gene=PTMA
CCL3	C-C Motif Chemokine Ligand 3	Protein Coding	37	GC17M036088	1.70834	https://www.genecards.org/cgi-bin/carddisp.pl?gene=CCL3
SOD2	Superoxide Dismutase 2	Protein Coding	48	GC06M159669	1.70708	https://www.genecards.org/cgi-bin/carddisp.pl?gene=SOD2
LIF	LIF Interleukin 6 Family Cytokine	Protein Coding	39	GC22M030240	1.7058	https://www.genecards.org/cgi-bin/carddisp.pl?gene=LIF
GAS6	Growth Arrest Specific 6	Protein Coding	42	GC13M113820	1.70058	https://www.genecards.org/cgi-bin/carddisp.pl?gene=GAS6
CIRBP	Cold Inducible RNA Binding Protein	Protein Coding	36	GC19P001259	1.70058	https://www.genecards.org/cgi-bin/carddisp.pl?gene=CIRBP
MSN	Moesin	Protein Coding	45	GC0XP065588	1.69626	https://www.genecards.org/cgi-bin/carddisp.pl?gene=MSN
UCP2	Uncoupling Protein 2	Protein Coding	44	GC11M073974	1.69535	https://www.genecards.org/cgi-bin/carddisp.pl?gene=UCP2
TNFSF10	TNF Superfamily Member 10	Protein Coding	43	GC03M172505	1.69052	https://www.genecards.org/cgi-bin/carddisp.pl?gene=TNFSF10
TLR10	Toll Like Receptor 10	Protein Coding	38	GC04M038773	1.69052	https://www.genecards.org/cgi-bin/carddisp.pl?gene=TLR10
PGF	Placental Growth Factor	Protein Coding	40	GC14M074941	1.68796	https://www.genecards.org/cgi-bin/carddisp.pl?gene=PGF
MIR126	MicroRNA 126	RNA Gene	22	GC09P136670	1.68796	https://www.genecards.org/cgi-bin/carddisp.pl?gene=MIR126
NPPA	Natriuretic Peptide A	Protein Coding	44	GC01M011846	1.68637	https://www.genecards.org/cgi-bin/carddisp.pl?gene=NPPA
ADAM17	ADAM Metallopeptidase Domain 17	Protein Coding	48	GC02M009488	1.68529	https://www.genecards.org/cgi-bin/carddisp.pl?gene=ADAM17
WNT5A	Wnt Family Member 5A	Protein Coding	47	GC03M055465	1.68529	https://www.genecards.org/cgi-bin/carddisp.pl?gene=WNT5A
MAP3K7	Mitogen-Activated Protein Kinase Kinase Kinase 7	Protein Coding	49	GC06M090513	1.68485	https://www.genecards.org/cgi-bin/carddisp.pl?gene=MAP3K7
IPO9-AS1	IPO9 Antisense RNA 1	RNA Gene	13	GC01M201658	1.6822	https://www.genecards.org/cgi-bin/carddisp.pl?gene=IPO9-AS1
TXN	Thioredoxin	Protein Coding	43	GC09M110243	1.68041	https://www.genecards.org/cgi-bin/carddisp.pl?gene=TXN
IL22	Interleukin 22	Protein Coding	39	GC12M068248	1.67063	https://www.genecards.org/cgi-bin/carddisp.pl?gene=IL22
BID	BH3 Interacting Domain Death Agonist	Protein Coding	43	GC22M017734	1.66288	https://www.genecards.org/cgi-bin/carddisp.pl?gene=BID
MEFV	MEFV Innate Immuity Regulator, Pyrin	Protein Coding	42	GC16M005613	1.66155	https://www.genecards.org/cgi-bin/carddisp.pl?gene=MEFV
C9	Complement C9	Protein Coding	42	GC05M039320	1.63709	https://www.genecards.org/cgi-bin/carddisp.pl?gene=C9
FABP1	Fatty Acid Binding Protein 1	Protein Coding	40	GC02M088122	1.61761	https://www.genecards.org/cgi-bin/carddisp.pl?gene=FABP1
MIR27A	MicroRNA 27a	RNA Gene	22	GC19M014293	1.61328	https://www.genecards.org/cgi-bin/carddisp.pl?gene=MIR27A
TLR3	Toll Like Receptor 3	Protein Coding	49	GC04P186059	1.60639	https://www.genecards.org/cgi-bin/carddisp.pl?gene=TLR3
BCL2L11	BCL2 Like 11	Protein Coding	42	GC02P111119	1.60639	https://www.genecards.org/cgi-bin/carddisp.pl?gene=BCL2L11
FPR1	Formyl Peptide Receptor 1	Protein Coding	46	GC19M051745	1.60308	https://www.genecards.org/cgi-bin/carddisp.pl?gene=FPR1
MIR125B2	MicroRNA 125b-2	RNA Gene	21	GC21P016590	1.60276	https://www.genecards.org/cgi-bin/carddisp.pl?gene=MIR125B2
ICOSLG	Inducible T Cell Costimulator Ligand	Protein Coding	36	GC21M044222	1.59909	https://www.genecards.org/cgi-bin/carddisp.pl?gene=ICOSLG
IL6R	Interleukin 6 Receptor	Protein Coding	46	GC01P154405	1.59638	https://www.genecards.org/cgi-bin/carddisp.pl?gene=IL6R
CASP1	Caspase 1	Protein Coding	48	GC11M105025	1.59213	https://www.genecards.org/cgi-bin/carddisp.pl?gene=CASP1
SERPINA6	Serpin Family A Member 6	Protein Coding	42	GC14M098394	1.59163	https://www.genecards.org/cgi-bin/carddisp.pl?gene=SERPINA6
CSF1	Colony Stimulating Factor 1	Protein Coding	40	GC01P109911	1.58967	https://www.genecards.org/cgi-bin/carddisp.pl?gene=CSF1
XK	X-Linked Kx Blood Group	Protein Coding	38	GC0XP037685	1.58373	https://www.genecards.org/cgi-bin/carddisp.pl?gene=XK
MAPK8	Mitogen-Activated Protein Kinase 8	Protein Coding	47	GC10P048306	1.58076	https://www.genecards.org/cgi-bin/carddisp.pl?gene=MAPK8
TRAF1	TNF Receptor Associated Factor 1	Protein Coding	40	GC09M120902	1.56936	https://www.genecards.org/cgi-bin/carddisp.pl?gene=TRAF1
CD69	CD69 Molecule	Protein Coding	38	GC12M018210	1.56857	https://www.genecards.org/cgi-bin/carddisp.pl?gene=CD69
BTLA	B And T Lymphocyte Associated	Protein Coding	36	GC03M112463	1.56735	https://www.genecards.org/cgi-bin/carddisp.pl?gene=BTLA
F9	Coagulation Factor IX	Protein Coding	44	GC0XP139530	1.56661	https://www.genecards.org/cgi-bin/carddisp.pl?gene=F9
STAT5A	Signal Transducer And Activator Of Transcription 5A	Protein Coding	44	GC17P042287	1.56143	https://www.genecards.org/cgi-bin/carddisp.pl?gene=STAT5A
DUSP1	Dual Specificity Phosphatase 1	Protein Coding	45	GC05M172768	1.55348	https://www.genecards.org/cgi-bin/carddisp.pl?gene=DUSP1
RPS27A	Ribosomal Protein S27a	Protein Coding	40	GC02P055231	1.55348	https://www.genecards.org/cgi-bin/carddisp.pl?gene=RPS27A
CHRNA7	Cholinergic Receptor Nicotinic Alpha 7 Subunit	Protein Coding	43	GC15P031923	1.55229	https://www.genecards.org/cgi-bin/carddisp.pl?gene=CHRNA7
SERPINA3	Serpin Family A Member 3	Protein Coding	41	GC14P094612	1.55042	https://www.genecards.org/cgi-bin/carddisp.pl?gene=SERPINA3
GRP	Gastrin Releasing Peptide	Protein Coding	39	GC18P059220	1.54575	https://www.genecards.org/cgi-bin/carddisp.pl?gene=GRP
TOLLIP	Toll Interacting Protein	Protein Coding	41	GC11M001274	1.54434	https://www.genecards.org/cgi-bin/carddisp.pl?gene=TOLLIP
GFAP	Glial Fibrillary Acidic Protein	Protein Coding	45	GC17M044905	1.54165	https://www.genecards.org/cgi-bin/carddisp.pl?gene=GFAP
GC	GC Vitamin D Binding Protein	Protein Coding	42	GC04M071741	1.53911	https://www.genecards.org/cgi-bin/carddisp.pl?gene=GC
MVK	Mevalonate Kinase	Protein Coding	46	GC12P109573	1.53305	https://www.genecards.org/cgi-bin/carddisp.pl?gene=MVK
RAP1A	RAP1A, Member Of RAS Oncogene Family	Protein Coding	43	GC01P111542	1.53236	https://www.genecards.org/cgi-bin/carddisp.pl?gene=RAP1A
HSPB1	Heat Shock Protein Family B (Small) Member 1	Protein Coding	49	GC07P076302	1.53091	https://www.genecards.org/cgi-bin/carddisp.pl?gene=HSPB1
F2RL1	F2R Like Trypsin Receptor 1	Protein Coding	44	GC05P076818	1.53091	https://www.genecards.org/cgi-bin/carddisp.pl?gene=F2RL1
FGB	Fibrinogen Beta Chain	Protein Coding	44	GC04P154587	1.52417	https://www.genecards.org/cgi-bin/carddisp.pl?gene=FGB
UGT1A1	UDP Glucuronosyltransferase Family 1 Member A1	Protein Coding	46	GC02P233760	1.51871	https://www.genecards.org/cgi-bin/carddisp.pl?gene=UGT1A1
CISH	Cytokine Inducible SH2 Containing Protein	Protein Coding	43	GC03M050622	1.51871	https://www.genecards.org/cgi-bin/carddisp.pl?gene=CISH
FGL2	Fibrinogen Like 2	Protein Coding	38	GC07M077193	1.51871	https://www.genecards.org/cgi-bin/carddisp.pl?gene=FGL2
CCL11	C-C Motif Chemokine Ligand 11	Protein Coding	40	GC17P034285	1.51845	https://www.genecards.org/cgi-bin/carddisp.pl?gene=CCL11
MIR574	MicroRNA 574	RNA Gene	18	GC04P038907	1.51803	https://www.genecards.org/cgi-bin/carddisp.pl?gene=MIR574
PTK2B	Protein Tyrosine Kinase 2 Beta	Protein Coding	47	GC08P027311	1.50859	https://www.genecards.org/cgi-bin/carddisp.pl?gene=PTK2B
MIR125B1	MicroRNA 125b-1	RNA Gene	21	GC11M122100	1.50664	https://www.genecards.org/cgi-bin/carddisp.pl?gene=MIR125B1
FURIN	Furin, Paired Basic Amino Acid Cleaving Enzyme	Protein Coding	44	GC15P090868	1.49719	https://www.genecards.org/cgi-bin/carddisp.pl?gene=FURIN
SLC2A2	Solute Carrier Family 2 Member 2	Protein Coding	47	GC03M170996	1.48931	https://www.genecards.org/cgi-bin/carddisp.pl?gene=SLC2A2
AKR1B1	Aldo-Keto Reductase Family 1 Member B	Protein Coding	45	GC07M134442	1.48931	https://www.genecards.org/cgi-bin/carddisp.pl?gene=AKR1B1
IL15	Interleukin 15	Protein Coding	38	GC04P141636	1.47876	https://www.genecards.org/cgi-bin/carddisp.pl?gene=IL15
MB	Myoglobin	Protein Coding	42	GC22M035606	1.47818	https://www.genecards.org/cgi-bin/carddisp.pl?gene=MB
MMP10	Matrix Metallopeptidase 10	Protein Coding	44	GC11M102770	1.47706	https://www.genecards.org/cgi-bin/carddisp.pl?gene=MMP10
FUT2	Fucosyltransferase 2	Protein Coding	43	GC19P048695	1.47478	https://www.genecards.org/cgi-bin/carddisp.pl?gene=FUT2
DEFB1	Defensin Beta 1	Protein Coding	37	GC08M006870	1.47074	https://www.genecards.org/cgi-bin/carddisp.pl?gene=DEFB1
ITGAL	Integrin Subunit Alpha L	Protein Coding	44	GC16P030472	1.46547	https://www.genecards.org/cgi-bin/carddisp.pl?gene=ITGAL
CXCR1	C-X-C Motif Chemokine Receptor 1	Protein Coding	41	GC02M218162	1.46212	https://www.genecards.org/cgi-bin/carddisp.pl?gene=CXCR1
STAT1	Signal Transducer And Activator Of Transcription 1	Protein Coding	50	GC02M190908	1.46007	https://www.genecards.org/cgi-bin/carddisp.pl?gene=STAT1
IL21	Interleukin 21	Protein Coding	40	GC04M122612	1.46007	https://www.genecards.org/cgi-bin/carddisp.pl?gene=IL21
AGTR1	Angiotensin II Receptor Type 1	Protein Coding	48	GC03P148697	1.45898	https://www.genecards.org/cgi-bin/carddisp.pl?gene=AGTR1
FOXO1	Forkhead Box O1	Protein Coding	46	GC13M040555	1.45812	https://www.genecards.org/cgi-bin/carddisp.pl?gene=FOXO1
TNFRSF13C	TNF Receptor Superfamily Member 13C	Protein Coding	41	GC22M053065	1.45803	https://www.genecards.org/cgi-bin/carddisp.pl?gene=TNFRSF13C
H2AC18	H2A Clustered Histone 18	Protein Coding	25	GC01M150436	1.45402	https://www.genecards.org/cgi-bin/carddisp.pl?gene=H2AC18
HGF	Hepatocyte Growth Factor	Protein Coding	49	GC07M081699	1.44655	https://www.genecards.org/cgi-bin/carddisp.pl?gene=HGF
SOCS3	Suppressor Of Cytokine Signaling 3	Protein Coding	42	GC17M078356	1.44655	https://www.genecards.org/cgi-bin/carddisp.pl?gene=SOCS3
TUG1	Taurine Up-Regulated 1	Protein Coding	23	GC22P030969	1.44655	https://www.genecards.org/cgi-bin/carddisp.pl?gene=TUG1
MAPK3	Mitogen-Activated Protein Kinase 3	Protein Coding	47	GC16M034315	1.44511	https://www.genecards.org/cgi-bin/carddisp.pl?gene=MAPK3
TREM2	Triggering Receptor Expressed On Myeloid Cells 2	Protein Coding	40	GC06M056711	1.44511	https://www.genecards.org/cgi-bin/carddisp.pl?gene=TREM2
MIR92A1	MicroRNA 92a-1	RNA Gene	19	GC13P091508	1.44511	https://www.genecards.org/cgi-bin/carddisp.pl?gene=MIR92A1
MIR92A2	MicroRNA 92a-2	RNA Gene	15	GC0XM134206	1.44511	https://www.genecards.org/cgi-bin/carddisp.pl?gene=MIR92A2
CXCL9	C-X-C Motif Chemokine Ligand 9	Protein Coding	37	GC04M076001	1.44419	https://www.genecards.org/cgi-bin/carddisp.pl?gene=CXCL9
IRGM	Immunity Related GTPase M	Protein Coding	35	GC05P150846	1.43826	https://www.genecards.org/cgi-bin/carddisp.pl?gene=IRGM
MIR483	MicroRNA 483	RNA Gene	18	GC11M002384	1.435	https://www.genecards.org/cgi-bin/carddisp.pl?gene=MIR483
CD36	CD36 Molecule	Protein Coding	46	GC07P080369	1.4317	https://www.genecards.org/cgi-bin/carddisp.pl?gene=CD36
HSPA5	Heat Shock Protein Family A (Hsp70) Member 5	Protein Coding	44	GC09M125234	1.4317	https://www.genecards.org/cgi-bin/carddisp.pl?gene=HSPA5
PINK1	PTEN Induced Kinase 1	Protein Coding	44	GC01P020634	1.4317	https://www.genecards.org/cgi-bin/carddisp.pl?gene=PINK1
IFNA2	Interferon Alpha 2	Protein Coding	39	GC09M021384	1.43034	https://www.genecards.org/cgi-bin/carddisp.pl?gene=IFNA2
APOM	Apolipoprotein M	Protein Coding	38	GC06P070150	1.43025	https://www.genecards.org/cgi-bin/carddisp.pl?gene=APOM
EDNRA	Endothelin Receptor Type A	Protein Coding	47	GC04P147480	1.42112	https://www.genecards.org/cgi-bin/carddisp.pl?gene=EDNRA
IGHE	Immunoglobulin Heavy Constant Epsilon	Protein Coding	26	GC14M111485	1.42112	https://www.genecards.org/cgi-bin/carddisp.pl?gene=IGHE
MAP2K3	Mitogen-Activated Protein Kinase Kinase 3	Protein Coding	47	GC17P034165	1.4187	https://www.genecards.org/cgi-bin/carddisp.pl?gene=MAP2K3
PRL	Prolactin	Protein Coding	40	GC06M022287	1.41783	https://www.genecards.org/cgi-bin/carddisp.pl?gene=PRL
APLN	Apelin	Protein Coding	35	GC0XM129645	1.41783	https://www.genecards.org/cgi-bin/carddisp.pl?gene=APLN
LCP2	Lymphocyte Cytosolic Protein 2	Protein Coding	41	GC05M170246	1.41744	https://www.genecards.org/cgi-bin/carddisp.pl?gene=LCP2
SMAD3	SMAD Family Member 3	Protein Coding	47	GC15P067063	1.41572	https://www.genecards.org/cgi-bin/carddisp.pl?gene=SMAD3
SERPING1	Serpin Family G Member 1	Protein Coding	44	GC11P057597	1.41311	https://www.genecards.org/cgi-bin/carddisp.pl?gene=SERPING1
ADAMTSL1	ADAMTS Like 1	Protein Coding	40	GC09P017906	1.41311	https://www.genecards.org/cgi-bin/carddisp.pl?gene=ADAMTSL1
GRK2	G Protein-Coupled Receptor Kinase 2	Protein Coding	36	GC11P067266	1.41311	https://www.genecards.org/cgi-bin/carddisp.pl?gene=GRK2
PECAM1	Platelet And Endothelial Cell Adhesion Molecule 1	Protein Coding	38	GC17M064319	1.41056	https://www.genecards.org/cgi-bin/carddisp.pl?gene=PECAM1
CX3CR1	C-X3-C Motif Chemokine Receptor 1	Protein Coding	43	GC03M039279	1.40346	https://www.genecards.org/cgi-bin/carddisp.pl?gene=CX3CR1
CALCRL	Calcitonin Receptor Like Receptor	Protein Coding	43	GC02M187341	1.40346	https://www.genecards.org/cgi-bin/carddisp.pl?gene=CALCRL
RAMP2	Receptor Activity Modifying Protein 2	Protein Coding	40	GC17P042758	1.40346	https://www.genecards.org/cgi-bin/carddisp.pl?gene=RAMP2
HULC	Hepatocellular Carcinoma Up-Regulated Long Non-Coding RNA	RNA Gene	21	GC06P008438	1.40346	https://www.genecards.org/cgi-bin/carddisp.pl?gene=HULC
MIR499A	MicroRNA 499a	RNA Gene	21	GC20P034990	1.40346	https://www.genecards.org/cgi-bin/carddisp.pl?gene=MIR499A
MIR545	MicroRNA 545	RNA Gene	13	GC0XM074287	1.40346	https://www.genecards.org/cgi-bin/carddisp.pl?gene=MIR545
ACP1	Acid Phosphatase 1	Protein Coding	41	GC02P000267	1.40156	https://www.genecards.org/cgi-bin/carddisp.pl?gene=ACP1
CD44	CD44 Molecule (Indian Blood Group)	Protein Coding	44	GC11P035139	1.38852	https://www.genecards.org/cgi-bin/carddisp.pl?gene=CD44
P2RX7	Purinergic Receptor P2X 7	Protein Coding	43	GC12P124795	1.38852	https://www.genecards.org/cgi-bin/carddisp.pl?gene=P2RX7
DEFA3	Defensin Alpha 3	Protein Coding	35	GC08M007015	1.38852	https://www.genecards.org/cgi-bin/carddisp.pl?gene=DEFA3
ACSM6	Acyl-CoA Synthetase Medium Chain Family Member 6	Protein Coding	28	GC10P095194	1.38852	https://www.genecards.org/cgi-bin/carddisp.pl?gene=ACSM6
PI3	Peptidase Inhibitor 3	Protein Coding	37	GC20P045174	1.38828	https://www.genecards.org/cgi-bin/carddisp.pl?gene=PI3
S1PR1	Sphingosine-1-Phosphate Receptor 1	Protein Coding	42	GC01P101236	1.388	https://www.genecards.org/cgi-bin/carddisp.pl?gene=S1PR1
TP53	Tumor Protein P53	Protein Coding	50	GC17M007661	1.38344	https://www.genecards.org/cgi-bin/carddisp.pl?gene=TP53
PDGFB	Platelet Derived Growth Factor Subunit B	Protein Coding	47	GC22M053523	1.38344	https://www.genecards.org/cgi-bin/carddisp.pl?gene=PDGFB
DKC1	Dyskerin Pseudouridine Synthase 1	Protein Coding	45	GC0XP154762	1.38344	https://www.genecards.org/cgi-bin/carddisp.pl?gene=DKC1
NRG1	Neuregulin 1	Protein Coding	44	GC08P031639	1.38344	https://www.genecards.org/cgi-bin/carddisp.pl?gene=NRG1
ADAR	Adenosine Deaminase RNA Specific	Protein Coding	43	GC01M154582	1.38344	https://www.genecards.org/cgi-bin/carddisp.pl?gene=ADAR
ATG16L1	Autophagy Related 16 Like 1	Protein Coding	41	GC02P233237	1.3832	https://www.genecards.org/cgi-bin/carddisp.pl?gene=ATG16L1
GALK2	Galactokinase 2	Protein Coding	39	GC15P049155	1.38219	https://www.genecards.org/cgi-bin/carddisp.pl?gene=GALK2
DPP4	Dipeptidyl Peptidase 4	Protein Coding	47	GC02M161992	1.3757	https://www.genecards.org/cgi-bin/carddisp.pl?gene=DPP4
TAB2	TGF-Beta Activated Kinase 1 (MAP3K7) Binding Protein 2	Protein Coding	45	GC06P149218	1.37521	https://www.genecards.org/cgi-bin/carddisp.pl?gene=TAB2
C1S	Complement C1s	Protein Coding	44	GC12P016445	1.37482	https://www.genecards.org/cgi-bin/carddisp.pl?gene=C1S
SPP1	Secreted Phosphoprotein 1	Protein Coding	43	GC04P087975	1.37482	https://www.genecards.org/cgi-bin/carddisp.pl?gene=SPP1
HLA-G	Major Histocompatibility Complex, Class I, G	Protein Coding	42	GC06P070094	1.37295	https://www.genecards.org/cgi-bin/carddisp.pl?gene=HLA-G
CD244	CD244 Molecule	Protein Coding	40	GC01M160830	1.37295	https://www.genecards.org/cgi-bin/carddisp.pl?gene=CD244
SELENOP	Selenoprotein P	Protein Coding	29	GC05M042800	1.37295	https://www.genecards.org/cgi-bin/carddisp.pl?gene=SELENOP
MIR210	MicroRNA 210	RNA Gene	21	GC11M002025	1.37295	https://www.genecards.org/cgi-bin/carddisp.pl?gene=MIR210
MIR93	MicroRNA 93	RNA Gene	21	GC07M101075	1.37295	https://www.genecards.org/cgi-bin/carddisp.pl?gene=MIR93
DDX58	DExD/H-Box Helicase 58	Protein Coding	44	GC09M032455	1.37057	https://www.genecards.org/cgi-bin/carddisp.pl?gene=DDX58
HSPD1	Heat Shock Protein Family D (Hsp60) Member 1	Protein Coding	45	GC02M197486	1.36415	https://www.genecards.org/cgi-bin/carddisp.pl?gene=HSPD1
HMOX2	Heme Oxygenase 2	Protein Coding	45	GC16P004474	1.36415	https://www.genecards.org/cgi-bin/carddisp.pl?gene=HMOX2
SERPINF1	Serpin Family F Member 1	Protein Coding	42	GC17P001761	1.36415	https://www.genecards.org/cgi-bin/carddisp.pl?gene=SERPINF1
CLDN2	Claudin 2	Protein Coding	40	GC0XP106900	1.36249	https://www.genecards.org/cgi-bin/carddisp.pl?gene=CLDN2
CBS	Cystathionine Beta-Synthase	Protein Coding	47	GC21M043053	1.3622	https://www.genecards.org/cgi-bin/carddisp.pl?gene=CBS
HSPA1L	Heat Shock Protein Family A (Hsp70) Member 1 Like	Protein Coding	42	GC06M031809	1.35665	https://www.genecards.org/cgi-bin/carddisp.pl?gene=HSPA1L
MIR128-1	MicroRNA 128-1	RNA Gene	19	GC02P135665	1.35665	https://www.genecards.org/cgi-bin/carddisp.pl?gene=MIR128-1
TICAM1	Toll Like Receptor Adaptor Molecule 1	Protein Coding	42	GC19M004815	1.34986	https://www.genecards.org/cgi-bin/carddisp.pl?gene=TICAM1
TNFRSF11B	TNF Receptor Superfamily Member 11b	Protein Coding	44	GC08M118923	1.3492	https://www.genecards.org/cgi-bin/carddisp.pl?gene=TNFRSF11B
PLA2G6	Phospholipase A2 Group VI	Protein Coding	46	GC22M054005	1.34827	https://www.genecards.org/cgi-bin/carddisp.pl?gene=PLA2G6
EGF	Epidermal Growth Factor	Protein Coding	48	GC04P109912	1.34424	https://www.genecards.org/cgi-bin/carddisp.pl?gene=EGF
BDNF	Brain Derived Neurotrophic Factor	Protein Coding	44	GC11M027654	1.34342	https://www.genecards.org/cgi-bin/carddisp.pl?gene=BDNF
CIITA	Class II Major Histocompatibility Complex Transactivator	Protein Coding	43	GC16P010879	1.34342	https://www.genecards.org/cgi-bin/carddisp.pl?gene=CIITA
NPY	Neuropeptide Y	Protein Coding	43	GC07P024290	1.34342	https://www.genecards.org/cgi-bin/carddisp.pl?gene=NPY
CEACAM1	CEA Cell Adhesion Molecule 1	Protein Coding	42	GC19M042507	1.3417	https://www.genecards.org/cgi-bin/carddisp.pl?gene=CEACAM1
STK4	Serine/Threonine Kinase 4	Protein Coding	47	GC20P044966	1.34013	https://www.genecards.org/cgi-bin/carddisp.pl?gene=STK4
GPX3	Glutathione Peroxidase 3	Protein Coding	41	GC05P150997	1.33951	https://www.genecards.org/cgi-bin/carddisp.pl?gene=GPX3
IL1RL1	Interleukin 1 Receptor Like 1	Protein Coding	38	GC02P102294	1.33951	https://www.genecards.org/cgi-bin/carddisp.pl?gene=IL1RL1
MIR497	MicroRNA 497	RNA Gene	18	GC17M007022	1.33951	https://www.genecards.org/cgi-bin/carddisp.pl?gene=MIR497
ATF3	Activating Transcription Factor 3	Protein Coding	42	GC01P212565	1.33578	https://www.genecards.org/cgi-bin/carddisp.pl?gene=ATF3
NT5E	5'-Nucleotidase Ecto	Protein Coding	48	GC06P085449	1.32898	https://www.genecards.org/cgi-bin/carddisp.pl?gene=NT5E
TPMT	Thiopurine S-Methyltransferase	Protein Coding	45	GC06M018128	1.32898	https://www.genecards.org/cgi-bin/carddisp.pl?gene=TPMT
PRKCA	Protein Kinase C Alpha	Protein Coding	48	GC17P066302	1.32139	https://www.genecards.org/cgi-bin/carddisp.pl?gene=PRKCA
APOB	Apolipoprotein B	Protein Coding	43	GC02M020956	1.32139	https://www.genecards.org/cgi-bin/carddisp.pl?gene=APOB
IL32	Interleukin 32	Protein Coding	37	GC16P008079	1.32139	https://www.genecards.org/cgi-bin/carddisp.pl?gene=IL32
GAS5	Growth Arrest Specific 5	RNA Gene	23	GC01M173947	1.32139	https://www.genecards.org/cgi-bin/carddisp.pl?gene=GAS5
PNPLA2	Patatin Like Phospholipase Domain Containing 2	Protein Coding	43	GC11P001377	1.32089	https://www.genecards.org/cgi-bin/carddisp.pl?gene=PNPLA2
TNFRSF18	TNF Receptor Superfamily Member 18	Protein Coding	39	GC01M001203	1.32089	https://www.genecards.org/cgi-bin/carddisp.pl?gene=TNFRSF18
SPN	Sialophorin	Protein Coding	37	GC16P029662	1.32089	https://www.genecards.org/cgi-bin/carddisp.pl?gene=SPN
MT-CO1	Mitochondrially Encoded Cytochrome C Oxidase I	Protein Coding	32	GCMTP005906	1.3075	https://www.genecards.org/cgi-bin/carddisp.pl?gene=MT-CO1
LEPQTL1	Leptin, Serum Levels Of	Genetic Locus	2	GC02U903086	1.30497	https://www.genecards.org/cgi-bin/carddisp.pl?gene=LEPQTL1
EZH2	Enhancer Of Zeste 2 Polycomb Repressive Complex 2 Subunit	Protein Coding	51	GC07M148807	1.3021	https://www.genecards.org/cgi-bin/carddisp.pl?gene=EZH2
MCL1	MCL1 Apoptosis Regulator, BCL2 Family Member	Protein Coding	44	GC01M150561	1.3021	https://www.genecards.org/cgi-bin/carddisp.pl?gene=MCL1
CASC2	Cancer Susceptibility 2	RNA Gene	24	GC10P118046	1.3021	https://www.genecards.org/cgi-bin/carddisp.pl?gene=CASC2
PMM2	Phosphomannomutase 2	Protein Coding	44	GC16P008788	1.30192	https://www.genecards.org/cgi-bin/carddisp.pl?gene=PMM2
FOXP2	Forkhead Box P2	Protein Coding	43	GC07P114086	1.30192	https://www.genecards.org/cgi-bin/carddisp.pl?gene=FOXP2
BTD	Biotinidase	Protein Coding	42	GC03P016491	1.30192	https://www.genecards.org/cgi-bin/carddisp.pl?gene=BTD
ALG2	ALG2 Alpha-1,3/1,6-Mannosyltransferase	Protein Coding	40	GC09M099216	1.30192	https://www.genecards.org/cgi-bin/carddisp.pl?gene=ALG2
TMEM165	Transmembrane Protein 165	Protein Coding	37	GC04P055395	1.30192	https://www.genecards.org/cgi-bin/carddisp.pl?gene=TMEM165
KITLG	KIT Ligand	Protein Coding	42	GC12M088492	1.30165	https://www.genecards.org/cgi-bin/carddisp.pl?gene=KITLG
JAK1	Janus Kinase 1	Protein Coding	51	GC01M064833	1.29596	https://www.genecards.org/cgi-bin/carddisp.pl?gene=JAK1
APP	Amyloid Beta Precursor Protein	Protein Coding	48	GC21M025880	1.29596	https://www.genecards.org/cgi-bin/carddisp.pl?gene=APP
TSLP	Thymic Stromal Lymphopoietin	Protein Coding	35	GC05P111070	1.29596	https://www.genecards.org/cgi-bin/carddisp.pl?gene=TSLP
MIR31	MicroRNA 31	RNA Gene	19	GC09M021635	1.29596	https://www.genecards.org/cgi-bin/carddisp.pl?gene=MIR31
TMPRSS15	Transmembrane Serine Protease 15	Protein Coding	39	GC21M018269	1.2926	https://www.genecards.org/cgi-bin/carddisp.pl?gene=TMPRSS15
SAA1	Serum Amyloid A1	Protein Coding	40	GC11P018359	1.28867	https://www.genecards.org/cgi-bin/carddisp.pl?gene=SAA1
IGFBP1	Insulin Like Growth Factor Binding Protein 1	Protein Coding	41	GC07P047280	1.28781	https://www.genecards.org/cgi-bin/carddisp.pl?gene=IGFBP1
SERPINA4	Serpin Family A Member 4	Protein Coding	39	GC14P094561	1.28781	https://www.genecards.org/cgi-bin/carddisp.pl?gene=SERPINA4
ALOX5	Arachidonate 5-Lipoxygenase	Protein Coding	47	GC10P045374	1.28572	https://www.genecards.org/cgi-bin/carddisp.pl?gene=ALOX5
GRK5	G Protein-Coupled Receptor Kinase 5	Protein Coding	41	GC10P119207	1.28137	https://www.genecards.org/cgi-bin/carddisp.pl?gene=GRK5
STARD3NL	STARD3 N-Terminal Like	Protein Coding	35	GC07P038218	1.28137	https://www.genecards.org/cgi-bin/carddisp.pl?gene=STARD3NL
NKX2-6	NK2 Homeobox 6	Protein Coding	34	GC08M023702	1.28137	https://www.genecards.org/cgi-bin/carddisp.pl?gene=NKX2-6
ADM2	Adrenomedullin 2	Protein Coding	32	GC22P050481	1.28137	https://www.genecards.org/cgi-bin/carddisp.pl?gene=ADM2
MIR34B	MicroRNA 34b	RNA Gene	21	GC11P111546	1.28137	https://www.genecards.org/cgi-bin/carddisp.pl?gene=MIR34B
KRT18P32	Keratin 18 Pseudogene 32	Pseudogene	6	GC01P238491	1.28137	https://www.genecards.org/cgi-bin/carddisp.pl?gene=KRT18P32
MIR495	MicroRNA 495	RNA Gene	16	GC14P108187	1.27703	https://www.genecards.org/cgi-bin/carddisp.pl?gene=MIR495
UGDH	UDP-Glucose 6-Dehydrogenase	Protein Coding	44	GC04M039502	1.27444	https://www.genecards.org/cgi-bin/carddisp.pl?gene=UGDH
CRYAA	Crystallin Alpha A	Protein Coding	43	GC21P043169	1.27444	https://www.genecards.org/cgi-bin/carddisp.pl?gene=CRYAA
UAP1	UDP-N-Acetylglucosamine Pyrophosphorylase 1	Protein Coding	41	GC01P162561	1.27444	https://www.genecards.org/cgi-bin/carddisp.pl?gene=UAP1
UGP2	UDP-Glucose Pyrophosphorylase 2	Protein Coding	40	GC02P063840	1.27444	https://www.genecards.org/cgi-bin/carddisp.pl?gene=UGP2
CLC	Charcot-Leyden Crystal Galectin	Protein Coding	38	GC19M056920	1.27444	https://www.genecards.org/cgi-bin/carddisp.pl?gene=CLC
FLG	Filaggrin	Protein Coding	38	GC01M152274	1.27444	https://www.genecards.org/cgi-bin/carddisp.pl?gene=FLG
PADI4	Peptidyl Arginine Deiminase 4	Protein Coding	41	GC01P017308	1.26766	https://www.genecards.org/cgi-bin/carddisp.pl?gene=PADI4
RBMS1	RNA Binding Motif Single Stranded Interacting Protein 1	Protein Coding	38	GC02M160272	1.26766	https://www.genecards.org/cgi-bin/carddisp.pl?gene=RBMS1
IL37	Interleukin 37	Protein Coding	35	GC02P119258	1.26711	https://www.genecards.org/cgi-bin/carddisp.pl?gene=IL37
CSN1S1	Casein Alpha S1	Protein Coding	32	GC04P069932	1.26245	https://www.genecards.org/cgi-bin/carddisp.pl?gene=CSN1S1
GLS	Glutaminase	Protein Coding	45	GC02P190880	1.26073	https://www.genecards.org/cgi-bin/carddisp.pl?gene=GLS
RIPK3	Receptor Interacting Serine/Threonine Kinase 3	Protein Coding	40	GC14M024336	1.26073	https://www.genecards.org/cgi-bin/carddisp.pl?gene=RIPK3
IL12A	Interleukin 12A	Protein Coding	41	GC03P159988	1.2585	https://www.genecards.org/cgi-bin/carddisp.pl?gene=IL12A
GGT1	Gamma-Glutamyltransferase 1	Protein Coding	46	GC22P024583	1.24292	https://www.genecards.org/cgi-bin/carddisp.pl?gene=GGT1
MYC	MYC Proto-Oncogene, BHLH Transcription Factor	Protein Coding	48	GC08P127735	1.24149	https://www.genecards.org/cgi-bin/carddisp.pl?gene=MYC
OLFM4	Olfactomedin 4	Protein Coding	36	GC13P053028	1.24149	https://www.genecards.org/cgi-bin/carddisp.pl?gene=OLFM4
CYP1A1	Cytochrome P450 Family 1 Subfamily A Member 1	Protein Coding	45	GC15M074719	1.23391	https://www.genecards.org/cgi-bin/carddisp.pl?gene=CYP1A1
MMP16	Matrix Metallopeptidase 16	Protein Coding	43	GC08M088032	1.23391	https://www.genecards.org/cgi-bin/carddisp.pl?gene=MMP16
FABP3	Fatty Acid Binding Protein 3	Protein Coding	41	GC01M031365	1.23391	https://www.genecards.org/cgi-bin/carddisp.pl?gene=FABP3
PICK1	Protein Interacting With PRKCA 1	Protein Coding	39	GC22P038056	1.23391	https://www.genecards.org/cgi-bin/carddisp.pl?gene=PICK1
SERPINA7	Serpin Family A Member 7	Protein Coding	37	GC0XM106032	1.23391	https://www.genecards.org/cgi-bin/carddisp.pl?gene=SERPINA7
MIR181A1	MicroRNA 181a-1	RNA Gene	18	GC01M198860	1.23391	https://www.genecards.org/cgi-bin/carddisp.pl?gene=MIR181A1
LYN	LYN Proto-Oncogene, Src Family Tyrosine Kinase	Protein Coding	47	GC08P055879	1.23249	https://www.genecards.org/cgi-bin/carddisp.pl?gene=LYN
PARP1	Poly(ADP-Ribose) Polymerase 1	Protein Coding	47	GC01M226360	1.22662	https://www.genecards.org/cgi-bin/carddisp.pl?gene=PARP1
CDKN3	Cyclin Dependent Kinase Inhibitor 3	Protein Coding	40	GC14P054398	1.22662	https://www.genecards.org/cgi-bin/carddisp.pl?gene=CDKN3
ELAVL1	ELAV Like RNA Binding Protein 1	Protein Coding	40	GC19M007958	1.22662	https://www.genecards.org/cgi-bin/carddisp.pl?gene=ELAVL1
SLC11A1	Solute Carrier Family 11 Member 1	Protein Coding	45	GC02P218382	1.22578	https://www.genecards.org/cgi-bin/carddisp.pl?gene=SLC11A1
AK8	Adenylate Kinase 8	Protein Coding	38	GC09M132725	1.22578	https://www.genecards.org/cgi-bin/carddisp.pl?gene=AK8
GBA	Glucosylceramidase Beta	Protein Coding	45	GC01M155234	1.21828	https://www.genecards.org/cgi-bin/carddisp.pl?gene=GBA
ADIPOQ	Adiponectin, C1Q And Collagen Domain Containing	Protein Coding	42	GC03P186842	1.21421	https://www.genecards.org/cgi-bin/carddisp.pl?gene=ADIPOQ
TNFRSF6B	TNF Receptor Superfamily Member 6b	Protein Coding	40	GC20P063696	1.20949	https://www.genecards.org/cgi-bin/carddisp.pl?gene=TNFRSF6B
LST1	Leukocyte Specific Transcript 1	Protein Coding	35	GC06P070144	1.20561	https://www.genecards.org/cgi-bin/carddisp.pl?gene=LST1
PLCG2	Phospholipase C Gamma 2	Protein Coding	49	GC16P081773	1.19893	https://www.genecards.org/cgi-bin/carddisp.pl?gene=PLCG2
TNNT2	Troponin T2, Cardiac Type	Protein Coding	47	GC01M201359	1.19386	https://www.genecards.org/cgi-bin/carddisp.pl?gene=TNNT2
TPO	Thyroid Peroxidase	Protein Coding	46	GC02P001374	1.19035	https://www.genecards.org/cgi-bin/carddisp.pl?gene=TPO
KIT	KIT Proto-Oncogene, Receptor Tyrosine Kinase	Protein Coding	50	GC04P054657	1.18832	https://www.genecards.org/cgi-bin/carddisp.pl?gene=KIT
HSPA8	Heat Shock Protein Family A (Hsp70) Member 8	Protein Coding	45	GC11M123057	1.1849	https://www.genecards.org/cgi-bin/carddisp.pl?gene=HSPA8
LGALS3	Galectin 3	Protein Coding	42	GC14P055124	1.1849	https://www.genecards.org/cgi-bin/carddisp.pl?gene=LGALS3
FBXO32	F-Box Protein 32	Protein Coding	38	GC08M123498	1.1849	https://www.genecards.org/cgi-bin/carddisp.pl?gene=FBXO32
APOH	Apolipoprotein H	Protein Coding	41	GC17M066212	1.18417	https://www.genecards.org/cgi-bin/carddisp.pl?gene=APOH
EGR1	Early Growth Response 1	Protein Coding	41	GC05P138465	1.18348	https://www.genecards.org/cgi-bin/carddisp.pl?gene=EGR1
PLEK	Pleckstrin	Protein Coding	38	GC02P068365	1.17961	https://www.genecards.org/cgi-bin/carddisp.pl?gene=PLEK
TAFAZZIN	Tafazzin, Phospholipid-Lysophospholipid Transacylase	Protein Coding	32	GC0XP154413	1.179	https://www.genecards.org/cgi-bin/carddisp.pl?gene=TAFAZZIN
NOTCH4	Notch Receptor 4	Protein Coding	43	GC06M056539	1.17204	https://www.genecards.org/cgi-bin/carddisp.pl?gene=NOTCH4
TNFSF14	TNF Superfamily Member 14	Protein Coding	39	GC19M006663	1.17204	https://www.genecards.org/cgi-bin/carddisp.pl?gene=TNFSF14
CCHCR1	Coiled-Coil Alpha-Helical Rod Protein 1	Protein Coding	36	GC06M056450	1.17204	https://www.genecards.org/cgi-bin/carddisp.pl?gene=CCHCR1
PAFAH1B1	Platelet Activating Factor Acetylhydrolase 1b Regulatory Subunit 1	Protein Coding	43	GC17P002593	1.16932	https://www.genecards.org/cgi-bin/carddisp.pl?gene=PAFAH1B1
HPSE	Heparanase	Protein Coding	42	GC04M083292	1.16932	https://www.genecards.org/cgi-bin/carddisp.pl?gene=HPSE
FOXO3	Forkhead Box O3	Protein Coding	42	GC06P108559	1.16932	https://www.genecards.org/cgi-bin/carddisp.pl?gene=FOXO3
DSP	Desmoplakin	Protein Coding	47	GC06P007541	1.15685	https://www.genecards.org/cgi-bin/carddisp.pl?gene=DSP
IFNAR1	Interferon Alpha And Beta Receptor Subunit 1	Protein Coding	43	GC21P033324	1.15685	https://www.genecards.org/cgi-bin/carddisp.pl?gene=IFNAR1
TBX21	T-Box Transcription Factor 21	Protein Coding	43	GC17P047733	1.15685	https://www.genecards.org/cgi-bin/carddisp.pl?gene=TBX21
KLK7	Kallikrein Related Peptidase 7	Protein Coding	38	GC19M057550	1.15685	https://www.genecards.org/cgi-bin/carddisp.pl?gene=KLK7
LORICRIN	Loricrin Cornified Envelope Precursor Protein	Protein Coding	27	GC01P153262	1.15685	https://www.genecards.org/cgi-bin/carddisp.pl?gene=LORICRIN
TLR8	Toll Like Receptor 8	Protein Coding	46	GC0XP012924	1.15302	https://www.genecards.org/cgi-bin/carddisp.pl?gene=TLR8
GP6	Glycoprotein VI Platelet	Protein Coding	43	GC19M055013	1.15302	https://www.genecards.org/cgi-bin/carddisp.pl?gene=GP6
DDIT4	DNA Damage Inducible Transcript 4	Protein Coding	41	GC10P072273	1.15302	https://www.genecards.org/cgi-bin/carddisp.pl?gene=DDIT4
PNOC	Prepronociceptin	Protein Coding	36	GC08P028316	1.15302	https://www.genecards.org/cgi-bin/carddisp.pl?gene=PNOC
SULT1A3	Sulfotransferase Family 1A Member 3	Protein Coding	36	GC16P030199	1.15302	https://www.genecards.org/cgi-bin/carddisp.pl?gene=SULT1A3
PAH	Phenylalanine Hydroxylase	Protein Coding	47	GC12M102836	1.15214	https://www.genecards.org/cgi-bin/carddisp.pl?gene=PAH
PGM1	Phosphoglucomutase 1	Protein Coding	46	GC01P063593	1.15214	https://www.genecards.org/cgi-bin/carddisp.pl?gene=PGM1
SLC25A13	Solute Carrier Family 25 Member 13	Protein Coding	45	GC07M096120	1.15214	https://www.genecards.org/cgi-bin/carddisp.pl?gene=SLC25A13
AQP4	Aquaporin 4	Protein Coding	44	GC18M026852	1.15214	https://www.genecards.org/cgi-bin/carddisp.pl?gene=AQP4
ACADM	Acyl-CoA Dehydrogenase Medium Chain	Protein Coding	44	GC01P075724	1.15214	https://www.genecards.org/cgi-bin/carddisp.pl?gene=ACADM
B4GALT1	Beta-1,4-Galactosyltransferase 1	Protein Coding	43	GC09M033100	1.15214	https://www.genecards.org/cgi-bin/carddisp.pl?gene=B4GALT1
DSG1	Desmoglein 1	Protein Coding	42	GC18P031318	1.15214	https://www.genecards.org/cgi-bin/carddisp.pl?gene=DSG1
SLC5A3	Solute Carrier Family 5 Member 3	Protein Coding	42	GC21P034127	1.15214	https://www.genecards.org/cgi-bin/carddisp.pl?gene=SLC5A3
DIAPH2	Diaphanous Related Formin 2	Protein Coding	41	GC0XP096684	1.15214	https://www.genecards.org/cgi-bin/carddisp.pl?gene=DIAPH2
ARCN1	Archain 1	Protein Coding	40	GC11P118572	1.15214	https://www.genecards.org/cgi-bin/carddisp.pl?gene=ARCN1
ALG9	ALG9 Alpha-1,2-Mannosyltransferase	Protein Coding	40	GC11M112238	1.15214	https://www.genecards.org/cgi-bin/carddisp.pl?gene=ALG9
LCT	Lactase	Protein Coding	40	GC02M135787	1.15214	https://www.genecards.org/cgi-bin/carddisp.pl?gene=LCT
GK2	Glycerol Kinase 2	Protein Coding	39	GC04M079406	1.15214	https://www.genecards.org/cgi-bin/carddisp.pl?gene=GK2
FOXL2	Forkhead Box L2	Protein Coding	39	GC03M138944	1.15214	https://www.genecards.org/cgi-bin/carddisp.pl?gene=FOXL2
BMP15	Bone Morphogenetic Protein 15	Protein Coding	38	GC0XP050910	1.15214	https://www.genecards.org/cgi-bin/carddisp.pl?gene=BMP15
GDF9	Growth Differentiation Factor 9	Protein Coding	38	GC05M132861	1.15214	https://www.genecards.org/cgi-bin/carddisp.pl?gene=GDF9
COG7	Component Of Oligomeric Golgi Complex 7	Protein Coding	37	GC16M023388	1.15214	https://www.genecards.org/cgi-bin/carddisp.pl?gene=COG7
XYLB	Xylulokinase	Protein Coding	37	GC03P038363	1.15214	https://www.genecards.org/cgi-bin/carddisp.pl?gene=XYLB
LGALS7	Galectin 7	Protein Coding	36	GC19M038770	1.15214	https://www.genecards.org/cgi-bin/carddisp.pl?gene=LGALS7
SYCE1	Synaptonemal Complex Central Element Protein 1	Protein Coding	36	GC10M133553	1.15214	https://www.genecards.org/cgi-bin/carddisp.pl?gene=SYCE1
SOHLH1	Spermatogenesis And Oogenesis Specific Basic Helix-Loop-Helix 1	Protein Coding	34	GC09M135693	1.15214	https://www.genecards.org/cgi-bin/carddisp.pl?gene=SOHLH1
ELOF1	Elongation Factor 1	Protein Coding	33	GC19M011551	1.15214	https://www.genecards.org/cgi-bin/carddisp.pl?gene=ELOF1
FAM124B	Family With Sequence Similarity 124 Member B	Protein Coding	32	GC02M224378	1.15214	https://www.genecards.org/cgi-bin/carddisp.pl?gene=FAM124B
SOHLH2	Spermatogenesis And Oogenesis Specific Basic Helix-Loop-Helix 2	Protein Coding	31	GC13M036169	1.15214	https://www.genecards.org/cgi-bin/carddisp.pl?gene=SOHLH2
LGALS7B	Galectin 7B	Protein Coding	30	GC19P044888	1.15214	https://www.genecards.org/cgi-bin/carddisp.pl?gene=LGALS7B
DIRAS3	DIRAS Family GTPase 3	Protein Coding	30	GC01M068045	1.15214	https://www.genecards.org/cgi-bin/carddisp.pl?gene=DIRAS3
ACTC1	Actin Alpha Cardiac Muscle 1	Protein Coding	40	GC15M034790	1.1507	https://www.genecards.org/cgi-bin/carddisp.pl?gene=ACTC1
FAH	Fumarylacetoacetate Hydrolase	Protein Coding	44	GC15P080152	1.13799	https://www.genecards.org/cgi-bin/carddisp.pl?gene=FAH
INSR	Insulin Receptor	Protein Coding	51	GC19M007112	1.13589	https://www.genecards.org/cgi-bin/carddisp.pl?gene=INSR
BRD4	Bromodomain Containing 4	Protein Coding	45	GC19M015236	1.13589	https://www.genecards.org/cgi-bin/carddisp.pl?gene=BRD4
PDE4A	Phosphodiesterase 4A	Protein Coding	43	GC19P010416	1.13589	https://www.genecards.org/cgi-bin/carddisp.pl?gene=PDE4A
CSRP1	Cysteine And Glycine Rich Protein 1	Protein Coding	40	GC01M201484	1.13589	https://www.genecards.org/cgi-bin/carddisp.pl?gene=CSRP1
HDAC6	Histone Deacetylase 6	Protein Coding	50	GC0XP048801	1.13216	https://www.genecards.org/cgi-bin/carddisp.pl?gene=HDAC6
GRN	Granulin Precursor	Protein Coding	45	GC17P044345	1.13216	https://www.genecards.org/cgi-bin/carddisp.pl?gene=GRN
VOPP1	VOPP1 WW Domain Binding Protein	Protein Coding	31	GC07M055434	1.13216	https://www.genecards.org/cgi-bin/carddisp.pl?gene=VOPP1
MIR218-1	MicroRNA 218-1	RNA Gene	18	GC04P020793	1.13216	https://www.genecards.org/cgi-bin/carddisp.pl?gene=MIR218-1
MTOR	Mechanistic Target Of Rapamycin Kinase	Protein Coding	51	GC01M011106	1.11829	https://www.genecards.org/cgi-bin/carddisp.pl?gene=MTOR
ITGB1	Integrin Subunit Beta 1	Protein Coding	47	GC10M032916	1.11829	https://www.genecards.org/cgi-bin/carddisp.pl?gene=ITGB1
APOC1	Apolipoprotein C1	Protein Coding	38	GC19P044914	1.11777	https://www.genecards.org/cgi-bin/carddisp.pl?gene=APOC1
MIR195	MicroRNA 195	RNA Gene	19	GC17M007018	1.11777	https://www.genecards.org/cgi-bin/carddisp.pl?gene=MIR195
PROZ	Protein Z, Vitamin K Dependent Plasma Glycoprotein	Protein Coding	39	GC13P113158	1.11764	https://www.genecards.org/cgi-bin/carddisp.pl?gene=PROZ
SERPINA1	Serpin Family A Member 1	Protein Coding	46	GC14M094376	1.11618	https://www.genecards.org/cgi-bin/carddisp.pl?gene=SERPINA1
C4B	Complement C4B (Chido Blood Group)	Protein Coding	41	GC06P032014	1.11268	https://www.genecards.org/cgi-bin/carddisp.pl?gene=C4B
CLOCK	Clock Circadian Regulator	Protein Coding	42	GC04M055427	1.10969	https://www.genecards.org/cgi-bin/carddisp.pl?gene=CLOCK
CORT	Cortistatin	Protein Coding	34	GC01P010453	1.10392	https://www.genecards.org/cgi-bin/carddisp.pl?gene=CORT
TAB3	TGF-Beta Activated Kinase 1 (MAP3K7) Binding Protein 3	Protein Coding	39	GC0XM030860	1.10388	https://www.genecards.org/cgi-bin/carddisp.pl?gene=TAB3
PLTP	Phospholipid Transfer Protein	Protein Coding	41	GC20M045898	1.09848	https://www.genecards.org/cgi-bin/carddisp.pl?gene=PLTP
CD80	CD80 Molecule	Protein Coding	39	GC03M119524	1.09848	https://www.genecards.org/cgi-bin/carddisp.pl?gene=CD80
TMSB4X	Thymosin Beta 4 X-Linked	Protein Coding	39	GC0XP012975	1.09848	https://www.genecards.org/cgi-bin/carddisp.pl?gene=TMSB4X
CXCL6	C-X-C Motif Chemokine Ligand 6	Protein Coding	37	GC04P073837	1.09848	https://www.genecards.org/cgi-bin/carddisp.pl?gene=CXCL6
BCKDK	Branched Chain Keto Acid Dehydrogenase Kinase	Protein Coding	44	GC16P037841	1.08898	https://www.genecards.org/cgi-bin/carddisp.pl?gene=BCKDK
IGFBP3	Insulin Like Growth Factor Binding Protein 3	Protein Coding	42	GC07M045912	1.08898	https://www.genecards.org/cgi-bin/carddisp.pl?gene=IGFBP3
PYCARD	PYD And CARD Domain Containing	Protein Coding	40	GC16M031201	1.08898	https://www.genecards.org/cgi-bin/carddisp.pl?gene=PYCARD
MIR23B	MicroRNA 23b	RNA Gene	19	GC09P095085	1.08898	https://www.genecards.org/cgi-bin/carddisp.pl?gene=MIR23B
LYZ	Lysozyme	Protein Coding	45	GC12P069348	1.08475	https://www.genecards.org/cgi-bin/carddisp.pl?gene=LYZ
ZAP70	Zeta Chain Of T Cell Receptor Associated Protein Kinase 70	Protein Coding	49	GC02P097715	1.08272	https://www.genecards.org/cgi-bin/carddisp.pl?gene=ZAP70
CD19	CD19 Molecule	Protein Coding	47	GC16P037640	1.08272	https://www.genecards.org/cgi-bin/carddisp.pl?gene=CD19
TNFRSF13B	TNF Receptor Superfamily Member 13B	Protein Coding	44	GC17M016929	1.08272	https://www.genecards.org/cgi-bin/carddisp.pl?gene=TNFRSF13B
AIRE	Autoimmune Regulator	Protein Coding	43	GC21P044285	1.08272	https://www.genecards.org/cgi-bin/carddisp.pl?gene=AIRE
ELN	Elastin	Protein Coding	43	GC07P074027	1.08272	https://www.genecards.org/cgi-bin/carddisp.pl?gene=ELN
PCSK5	Proprotein Convertase Subtilisin/Kexin Type 5	Protein Coding	39	GC09P075890	1.08272	https://www.genecards.org/cgi-bin/carddisp.pl?gene=PCSK5
SLC2A4	Solute Carrier Family 2 Member 4	Protein Coding	44	GC17P010044	1.07775	https://www.genecards.org/cgi-bin/carddisp.pl?gene=SLC2A4
NTN1	Netrin 1	Protein Coding	42	GC17P009021	1.07775	https://www.genecards.org/cgi-bin/carddisp.pl?gene=NTN1
CD63	CD63 Molecule	Protein Coding	40	GC12M055725	1.07775	https://www.genecards.org/cgi-bin/carddisp.pl?gene=CD63
C1D	C1D Nuclear Receptor Corepressor	Protein Coding	36	GC02M068041	1.07775	https://www.genecards.org/cgi-bin/carddisp.pl?gene=C1D
MIR141	MicroRNA 141	RNA Gene	21	GC12P016442	1.07775	https://www.genecards.org/cgi-bin/carddisp.pl?gene=MIR141
LEPR	Leptin Receptor	Protein Coding	47	GC01P065421	1.07341	https://www.genecards.org/cgi-bin/carddisp.pl?gene=LEPR
BIRC5	Baculoviral IAP Repeat Containing 5	Protein Coding	44	GC17P078214	1.07341	https://www.genecards.org/cgi-bin/carddisp.pl?gene=BIRC5
BCL2L1	BCL2 Like 1	Protein Coding	44	GC20M031664	1.07341	https://www.genecards.org/cgi-bin/carddisp.pl?gene=BCL2L1
ENG	Endoglin	Protein Coding	44	GC09M127815	1.07341	https://www.genecards.org/cgi-bin/carddisp.pl?gene=ENG
A2M	Alpha-2-Macroglobulin	Protein Coding	42	GC12M009067	1.07341	https://www.genecards.org/cgi-bin/carddisp.pl?gene=A2M
CS	Citrate Synthase	Protein Coding	42	GC12M056271	1.07341	https://www.genecards.org/cgi-bin/carddisp.pl?gene=CS
FABP4	Fatty Acid Binding Protein 4	Protein Coding	42	GC08M081478	1.07341	https://www.genecards.org/cgi-bin/carddisp.pl?gene=FABP4
DUSP22	Dual Specificity Phosphatase 22	Protein Coding	38	GC06P000292	1.07341	https://www.genecards.org/cgi-bin/carddisp.pl?gene=DUSP22
STAP2	Signal Transducing Adaptor Family Member 2	Protein Coding	37	GC19M004324	1.07341	https://www.genecards.org/cgi-bin/carddisp.pl?gene=STAP2
MIRLET7B	MicroRNA Let-7b	RNA Gene	20	GC22P046119	1.07341	https://www.genecards.org/cgi-bin/carddisp.pl?gene=MIRLET7B
MIR452	MicroRNA 452	RNA Gene	15	GC0XM151959	1.07341	https://www.genecards.org/cgi-bin/carddisp.pl?gene=MIR452
ENTPD1	Ectonucleoside Triphosphate Diphosphohydrolase 1	Protein Coding	44	GC10P095711	1.0734	https://www.genecards.org/cgi-bin/carddisp.pl?gene=ENTPD1
CR2	Complement C3d Receptor 2	Protein Coding	43	GC01P207454	1.0734	https://www.genecards.org/cgi-bin/carddisp.pl?gene=CR2
LMAN1	Lectin, Mannose Binding 1	Protein Coding	43	GC18M059327	1.06104	https://www.genecards.org/cgi-bin/carddisp.pl?gene=LMAN1
JAK2	Janus Kinase 2	Protein Coding	50	GC09P004985	1.05711	https://www.genecards.org/cgi-bin/carddisp.pl?gene=JAK2
CTH	Cystathionine Gamma-Lyase	Protein Coding	47	GC01P070411	1.05711	https://www.genecards.org/cgi-bin/carddisp.pl?gene=CTH
ANO1	Anoctamin 1	Protein Coding	39	GC11P069986	1.05711	https://www.genecards.org/cgi-bin/carddisp.pl?gene=ANO1
OSM	Oncostatin M	Protein Coding	39	GC22M030262	1.05711	https://www.genecards.org/cgi-bin/carddisp.pl?gene=OSM
GLUL	Glutamate-Ammonia Ligase	Protein Coding	46	GC01M182378	1.05521	https://www.genecards.org/cgi-bin/carddisp.pl?gene=GLUL
CYP2E1	Cytochrome P450 Family 2 Subfamily E Member 1	Protein Coding	43	GC10P133520	1.05521	https://www.genecards.org/cgi-bin/carddisp.pl?gene=CYP2E1
CD59	CD59 Molecule (CD59 Blood Group)	Protein Coding	43	GC11M033704	1.05521	https://www.genecards.org/cgi-bin/carddisp.pl?gene=CD59
SIRT6	Sirtuin 6	Protein Coding	43	GC19M004174	1.05521	https://www.genecards.org/cgi-bin/carddisp.pl?gene=SIRT6
PDE4B	Phosphodiesterase 4B	Protein Coding	42	GC01P065792	1.05521	https://www.genecards.org/cgi-bin/carddisp.pl?gene=PDE4B
AGPAT1	1-Acylglycerol-3-Phosphate O-Acyltransferase 1	Protein Coding	40	GC06M032168	1.05521	https://www.genecards.org/cgi-bin/carddisp.pl?gene=AGPAT1
FCN2	Ficolin 2	Protein Coding	40	GC09P134864	1.05521	https://www.genecards.org/cgi-bin/carddisp.pl?gene=FCN2
TREML1	Triggering Receptor Expressed On Myeloid Cells Like 1	Protein Coding	36	GC06M056710	1.05521	https://www.genecards.org/cgi-bin/carddisp.pl?gene=TREML1
MIR23A	MicroRNA 23a	RNA Gene	20	GC19M014294	1.05521	https://www.genecards.org/cgi-bin/carddisp.pl?gene=MIR23A
MC1R	Melanocortin 1 Receptor	Protein Coding	46	GC16P089912	1.03997	https://www.genecards.org/cgi-bin/carddisp.pl?gene=MC1R
PRKCI	Protein Kinase C Iota	Protein Coding	46	GC03P170222	1.03997	https://www.genecards.org/cgi-bin/carddisp.pl?gene=PRKCI
HDAC5	Histone Deacetylase 5	Protein Coding	45	GC17M044076	1.03997	https://www.genecards.org/cgi-bin/carddisp.pl?gene=HDAC5
ACLY	ATP Citrate Lyase	Protein Coding	44	GC17M041866	1.03997	https://www.genecards.org/cgi-bin/carddisp.pl?gene=ACLY
TMPO	Thymopoietin	Protein Coding	44	GC12P098515	1.03997	https://www.genecards.org/cgi-bin/carddisp.pl?gene=TMPO
CFLAR	CASP8 And FADD Like Apoptosis Regulator	Protein Coding	43	GC02P201117	1.03997	https://www.genecards.org/cgi-bin/carddisp.pl?gene=CFLAR
BAK1	BCL2 Antagonist/Killer 1	Protein Coding	42	GC06M033572	1.03997	https://www.genecards.org/cgi-bin/carddisp.pl?gene=BAK1
KDM6B	Lysine Demethylase 6B	Protein Coding	42	GC17P007834	1.03997	https://www.genecards.org/cgi-bin/carddisp.pl?gene=KDM6B
CCL20	C-C Motif Chemokine Ligand 20	Protein Coding	41	GC02P227829	1.03997	https://www.genecards.org/cgi-bin/carddisp.pl?gene=CCL20
GRPR	Gastrin Releasing Peptide Receptor	Protein Coding	41	GC0XP016141	1.03997	https://www.genecards.org/cgi-bin/carddisp.pl?gene=GRPR
PDCD1LG2	Programmed Cell Death 1 Ligand 2	Protein Coding	39	GC09P005510	1.03997	https://www.genecards.org/cgi-bin/carddisp.pl?gene=PDCD1LG2
MIR155HG	MIR155 Host Gene	RNA Gene	21	GC21P025572	1.03997	https://www.genecards.org/cgi-bin/carddisp.pl?gene=MIR155HG
TCN2	Transcobalamin 2	Protein Coding	42	GC22P031441	1.03238	https://www.genecards.org/cgi-bin/carddisp.pl?gene=TCN2
CPT1A	Carnitine Palmitoyltransferase 1A	Protein Coding	47	GC11M068754	1.03028	https://www.genecards.org/cgi-bin/carddisp.pl?gene=CPT1A
AQP2	Aquaporin 2	Protein Coding	44	GC12P049950	1.03028	https://www.genecards.org/cgi-bin/carddisp.pl?gene=AQP2
SLIT2	Slit Guidance Ligand 2	Protein Coding	43	GC04P020287	1.03028	https://www.genecards.org/cgi-bin/carddisp.pl?gene=SLIT2
CFD	Complement Factor D	Protein Coding	42	GC19P000859	1.03028	https://www.genecards.org/cgi-bin/carddisp.pl?gene=CFD
GZMA	Granzyme A	Protein Coding	40	GC05P055102	1.03028	https://www.genecards.org/cgi-bin/carddisp.pl?gene=GZMA
MIR15A	MicroRNA 15a	RNA Gene	15	GC13M050049	1.03028	https://www.genecards.org/cgi-bin/carddisp.pl?gene=MIR15A
ABCA1	ATP Binding Cassette Subfamily A Member 1	Protein Coding	45	GC09M104781	1.02923	https://www.genecards.org/cgi-bin/carddisp.pl?gene=ABCA1
MDM2	MDM2 Proto-Oncogene	Protein Coding	50	GC12P068808	1.0227	https://www.genecards.org/cgi-bin/carddisp.pl?gene=MDM2
PTPN11	Protein Tyrosine Phosphatase Non-Receptor Type 11	Protein Coding	50	GC12P112418	1.02185	https://www.genecards.org/cgi-bin/carddisp.pl?gene=PTPN11
ODC1	Ornithine Decarboxylase 1	Protein Coding	46	GC02M010432	1.02185	https://www.genecards.org/cgi-bin/carddisp.pl?gene=ODC1
PROS1	Protein S	Protein Coding	45	GC03M093873	1.02185	https://www.genecards.org/cgi-bin/carddisp.pl?gene=PROS1
GP9	Glycoprotein IX Platelet	Protein Coding	44	GC03P132736	1.02185	https://www.genecards.org/cgi-bin/carddisp.pl?gene=GP9
PAX5	Paired Box 5	Protein Coding	44	GC09M036828	1.02185	https://www.genecards.org/cgi-bin/carddisp.pl?gene=PAX5
FEN1	Flap Structure-Specific Endonuclease 1	Protein Coding	43	GC11P061793	1.02185	https://www.genecards.org/cgi-bin/carddisp.pl?gene=FEN1
SLC10A1	Solute Carrier Family 10 Member 1	Protein Coding	43	GC14M069775	1.02185	https://www.genecards.org/cgi-bin/carddisp.pl?gene=SLC10A1
APOL1	Apolipoprotein L1	Protein Coding	42	GC22P036253	1.02185	https://www.genecards.org/cgi-bin/carddisp.pl?gene=APOL1
AZGP1	Alpha-2-Glycoprotein 1, Zinc-Binding	Protein Coding	41	GC07M099967	1.02185	https://www.genecards.org/cgi-bin/carddisp.pl?gene=AZGP1
GDF2	Growth Differentiation Factor 2	Protein Coding	40	GC10P047322	1.02185	https://www.genecards.org/cgi-bin/carddisp.pl?gene=GDF2
CXCL13	C-X-C Motif Chemokine Ligand 13	Protein Coding	39	GC04P077511	1.02185	https://www.genecards.org/cgi-bin/carddisp.pl?gene=CXCL13
EDIL3	EGF Like Repeats And Discoidin Domains 3	Protein Coding	39	GC05M083940	1.02185	https://www.genecards.org/cgi-bin/carddisp.pl?gene=EDIL3
BGLAP	Bone Gamma-Carboxyglutamate Protein	Protein Coding	38	GC01P156242	1.02185	https://www.genecards.org/cgi-bin/carddisp.pl?gene=BGLAP
TNFSF4	TNF Superfamily Member 4	Protein Coding	38	GC01M173183	1.02185	https://www.genecards.org/cgi-bin/carddisp.pl?gene=TNFSF4
IL31	Interleukin 31	Protein Coding	33	GC12M122173	1.02185	https://www.genecards.org/cgi-bin/carddisp.pl?gene=IL31
H3C1	H3 Clustered Histone 1	Protein Coding	31	GC06P066932	1.02185	https://www.genecards.org/cgi-bin/carddisp.pl?gene=H3C1
XIST	X Inactive Specific Transcript	RNA Gene	24	GC0XM073820	1.02185	https://www.genecards.org/cgi-bin/carddisp.pl?gene=XIST
CDKN2B-AS1	CDKN2B Antisense RNA 1	RNA Gene	21	GC09P021994	1.02185	https://www.genecards.org/cgi-bin/carddisp.pl?gene=CDKN2B-AS1
MIR26B	MicroRNA 26b	RNA Gene	21	GC02P218402	1.02185	https://www.genecards.org/cgi-bin/carddisp.pl?gene=MIR26B
MIR375	MicroRNA 375	RNA Gene	19	GC02M219001	1.02185	https://www.genecards.org/cgi-bin/carddisp.pl?gene=MIR375
THRIL	TNF And HNRNPL Related Immunoregulatory Long Non-Coding RNA	RNA Gene	11	GC12M125025	1.02185	https://www.genecards.org/cgi-bin/carddisp.pl?gene=THRIL
HNP1	Hypertensive Nephropathy	Genetic Locus	1	GC09U900671	1.02185	https://www.genecards.org/cgi-bin/carddisp.pl?gene=HNP1
NAXE	NAD(P)HX Epimerase	Protein Coding	33	GC01P156591	1.02083	https://www.genecards.org/cgi-bin/carddisp.pl?gene=NAXE
GOT2	Glutamic-Oxaloacetic Transaminase 2	Protein Coding	44	GC16M058707	1.00707	https://www.genecards.org/cgi-bin/carddisp.pl?gene=GOT2
HLA-C	Major Histocompatibility Complex, Class I, C	Protein Coding	43	GC06M056461	1.00707	https://www.genecards.org/cgi-bin/carddisp.pl?gene=HLA-C
LGR5	Leucine Rich Repeat Containing G Protein-Coupled Receptor 5	Protein Coding	42	GC12P071439	1.00707	https://www.genecards.org/cgi-bin/carddisp.pl?gene=LGR5
NDUFA9	NADH:Ubiquinone Oxidoreductase Subunit A9	Protein Coding	42	GC12P004649	1.00707	https://www.genecards.org/cgi-bin/carddisp.pl?gene=NDUFA9
TGM3	Transglutaminase 3	Protein Coding	42	GC20P002296	1.00707	https://www.genecards.org/cgi-bin/carddisp.pl?gene=TGM3
C7	Complement C7	Protein Coding	41	GC05P040909	1.00707	https://www.genecards.org/cgi-bin/carddisp.pl?gene=C7
AIM2	Absent In Melanoma 2	Protein Coding	40	GC01M159062	1.00707	https://www.genecards.org/cgi-bin/carddisp.pl?gene=AIM2
KRT2	Keratin 2	Protein Coding	40	GC12M052682	1.00707	https://www.genecards.org/cgi-bin/carddisp.pl?gene=KRT2
KLK6	Kallikrein Related Peptidase 6	Protein Coding	40	GC19M050958	1.00707	https://www.genecards.org/cgi-bin/carddisp.pl?gene=KLK6
CLDN3	Claudin 3	Protein Coding	39	GC07M073768	1.00707	https://www.genecards.org/cgi-bin/carddisp.pl?gene=CLDN3
KLK5	Kallikrein Related Peptidase 5	Protein Coding	39	GC19M050943	1.00707	https://www.genecards.org/cgi-bin/carddisp.pl?gene=KLK5
CDSN	Corneodesmosin	Protein Coding	39	GC06M031115	1.00707	https://www.genecards.org/cgi-bin/carddisp.pl?gene=CDSN
SIGIRR	Single Ig And TIR Domain Containing	Protein Coding	38	GC11M002012	1.00707	https://www.genecards.org/cgi-bin/carddisp.pl?gene=SIGIRR
IVL	Involucrin	Protein Coding	36	GC01P152881	1.00707	https://www.genecards.org/cgi-bin/carddisp.pl?gene=IVL
KLK14	Kallikrein Related Peptidase 14	Protein Coding	36	GC19M051077	1.00707	https://www.genecards.org/cgi-bin/carddisp.pl?gene=KLK14
KLRG1	Killer Cell Lectin Like Receptor G1	Protein Coding	35	GC12P008950	1.00707	https://www.genecards.org/cgi-bin/carddisp.pl?gene=KLRG1
LIPI	Lipase I	Protein Coding	35	GC21M014108	1.00707	https://www.genecards.org/cgi-bin/carddisp.pl?gene=LIPI
BAHD1	Bromo Adjacent Homology Domain Containing 1	Protein Coding	33	GC15P040439	1.00707	https://www.genecards.org/cgi-bin/carddisp.pl?gene=BAHD1
PYDC1	Pyrin Domain Containing 1	Protein Coding	31	GC16M034458	1.00707	https://www.genecards.org/cgi-bin/carddisp.pl?gene=PYDC1
ENO1-IT1	ENO1 Intronic Transcript 1	RNA Gene	5	GC01U905861	1.00707	https://www.genecards.org/cgi-bin/carddisp.pl?gene=ENO1-IT1
F10	Coagulation Factor X	Protein Coding	46	GC13P113122	1.00263	https://www.genecards.org/cgi-bin/carddisp.pl?gene=F10
RPS6KB1	Ribosomal Protein S6 Kinase B1	Protein Coding	47	GC17P059893	1.00256	https://www.genecards.org/cgi-bin/carddisp.pl?gene=RPS6KB1
DIABLO	Diablo IAP-Binding Mitochondrial Protein	Protein Coding	45	GC12M122208	1.00256	https://www.genecards.org/cgi-bin/carddisp.pl?gene=DIABLO
PDP1	Pyruvate Dehydrogenase Phosphatase Catalytic Subunit 1	Protein Coding	44	GC08P093857	1.00256	https://www.genecards.org/cgi-bin/carddisp.pl?gene=PDP1
TRPM7	Transient Receptor Potential Cation Channel Subfamily M Member 7	Protein Coding	43	GC15M050552	1.00256	https://www.genecards.org/cgi-bin/carddisp.pl?gene=TRPM7
PRSS1	Serine Protease 1	Protein Coding	43	GC07P146975	1.00256	https://www.genecards.org/cgi-bin/carddisp.pl?gene=PRSS1
APOC3	Apolipoprotein C3	Protein Coding	42	GC11P116829	1.00256	https://www.genecards.org/cgi-bin/carddisp.pl?gene=APOC3
ATG5	Autophagy Related 5	Protein Coding	42	GC06M106045	1.00256	https://www.genecards.org/cgi-bin/carddisp.pl?gene=ATG5
HSPA2	Heat Shock Protein Family A (Hsp70) Member 2	Protein Coding	42	GC14P064535	1.00256	https://www.genecards.org/cgi-bin/carddisp.pl?gene=HSPA2
TFAM	Transcription Factor A, Mitochondrial	Protein Coding	42	GC10P058385	1.00256	https://www.genecards.org/cgi-bin/carddisp.pl?gene=TFAM
SOCS1	Suppressor Of Cytokine Signaling 1	Protein Coding	42	GC16M011607	1.00256	https://www.genecards.org/cgi-bin/carddisp.pl?gene=SOCS1
CHGA	Chromogranin A	Protein Coding	41	GC14P092929	1.00256	https://www.genecards.org/cgi-bin/carddisp.pl?gene=CHGA
SOCS6	Suppressor Of Cytokine Signaling 6	Protein Coding	39	GC18P070288	1.00256	https://www.genecards.org/cgi-bin/carddisp.pl?gene=SOCS6
SORBS2	Sorbin And SH3 Domain Containing 2	Protein Coding	38	GC04M185585	1.00256	https://www.genecards.org/cgi-bin/carddisp.pl?gene=SORBS2
RAMP3	Receptor Activity Modifying Protein 3	Protein Coding	38	GC07P045163	1.00256	https://www.genecards.org/cgi-bin/carddisp.pl?gene=RAMP3
SPOCK1	SPARC (Osteonectin), Cwcv And Kazal Like Domains Proteoglycan 1	Protein Coding	37	GC05M136975	1.00256	https://www.genecards.org/cgi-bin/carddisp.pl?gene=SPOCK1
SDF4	Stromal Cell Derived Factor 4	Protein Coding	36	GC01M001216	1.00256	https://www.genecards.org/cgi-bin/carddisp.pl?gene=SDF4
AKIRIN1	Akirin 1	Protein Coding	32	GC01P038991	1.00256	https://www.genecards.org/cgi-bin/carddisp.pl?gene=AKIRIN1
ZBTB7C	Zinc Finger And BTB Domain Containing 7C	Protein Coding	32	GC18M048026	1.00256	https://www.genecards.org/cgi-bin/carddisp.pl?gene=ZBTB7C
MIR205	MicroRNA 205	RNA Gene	19	GC01P209432	1.00256	https://www.genecards.org/cgi-bin/carddisp.pl?gene=MIR205
TRB	T Cell Receptor Beta Locus	Protein Coding	17	GC07P147213	1.00256	https://www.genecards.org/cgi-bin/carddisp.pl?gene=TRB
MIR494	MicroRNA 494	RNA Gene	16	GC14P108186	1.00256	https://www.genecards.org/cgi-bin/carddisp.pl?gene=MIR494
MIR1298	MicroRNA 1298	RNA Gene	12	GC0XP114715	1.00256	https://www.genecards.org/cgi-bin/carddisp.pl?gene=MIR1298
DEFA1A3	Defensin Alpha 1 And Alpha 3, Variable Copy Number Locus	Uncategorized	5	GC08U900613	1.00256	https://www.genecards.org/cgi-bin/carddisp.pl?gene=DEFA1A3
FNDC5	Fibronectin Type III Domain Containing 5	Protein Coding	32	GC01M032939	1.00198	https://www.genecards.org/cgi-bin/carddisp.pl?gene=FNDC5
FGF7	Fibroblast Growth Factor 7	Protein Coding	39	GC15P049423	1.00093	https://www.genecards.org/cgi-bin/carddisp.pl?gene=FGF7
INTS11	Integrator Complex Subunit 11	Protein Coding	28	GC01M004344	1.00093	https://www.genecards.org/cgi-bin/carddisp.pl?gene=INTS11
IL12RB1	Interleukin 12 Receptor Subunit Beta 1	Protein Coding	42	GC19M018058	0.99881	https://www.genecards.org/cgi-bin/carddisp.pl?gene=IL12RB1
GJA1	Gap Junction Protein Alpha 1	Protein Coding	48	GC06P121436	0.981833	https://www.genecards.org/cgi-bin/carddisp.pl?gene=GJA1
TGFBR2	Transforming Growth Factor Beta Receptor 2	Protein Coding	48	GC03P030623	0.981833	https://www.genecards.org/cgi-bin/carddisp.pl?gene=TGFBR2
CAMK2D	Calcium/Calmodulin Dependent Protein Kinase II Delta	Protein Coding	47	GC04M113418	0.981833	https://www.genecards.org/cgi-bin/carddisp.pl?gene=CAMK2D
ANPEP	Alanyl Aminopeptidase, Membrane	Protein Coding	47	GC15M089784	0.981833	https://www.genecards.org/cgi-bin/carddisp.pl?gene=ANPEP
TNC	Tenascin C	Protein Coding	47	GC09M115019	0.981833	https://www.genecards.org/cgi-bin/carddisp.pl?gene=TNC
CAV1	Caveolin 1	Protein Coding	46	GC07P116524	0.981833	https://www.genecards.org/cgi-bin/carddisp.pl?gene=CAV1
ABCC2	ATP Binding Cassette Subfamily C Member 2	Protein Coding	46	GC10P099782	0.981833	https://www.genecards.org/cgi-bin/carddisp.pl?gene=ABCC2
PTGER2	Prostaglandin E Receptor 2	Protein Coding	46	GC14P052314	0.981833	https://www.genecards.org/cgi-bin/carddisp.pl?gene=PTGER2
YY1	YY1 Transcription Factor	Protein Coding	46	GC14P100238	0.981833	https://www.genecards.org/cgi-bin/carddisp.pl?gene=YY1
SPHK1	Sphingosine Kinase 1	Protein Coding	45	GC17P076376	0.981833	https://www.genecards.org/cgi-bin/carddisp.pl?gene=SPHK1
EIF4EBP1	Eukaryotic Translation Initiation Factor 4E Binding Protein 1	Protein Coding	44	GC08P038236	0.981833	https://www.genecards.org/cgi-bin/carddisp.pl?gene=EIF4EBP1
TFDP1	Transcription Factor Dp-1	Protein Coding	43	GC13P113584	0.981833	https://www.genecards.org/cgi-bin/carddisp.pl?gene=TFDP1
ATN1	Atrophin 1	Protein Coding	42	GC12P016438	0.981833	https://www.genecards.org/cgi-bin/carddisp.pl?gene=ATN1
ATG7	Autophagy Related 7	Protein Coding	42	GC03P011667	0.981833	https://www.genecards.org/cgi-bin/carddisp.pl?gene=ATG7
SOCS2	Suppressor Of Cytokine Signaling 2	Protein Coding	42	GC12P093569	0.981833	https://www.genecards.org/cgi-bin/carddisp.pl?gene=SOCS2
IGFBP2	Insulin Like Growth Factor Binding Protein 2	Protein Coding	41	GC02P216632	0.981833	https://www.genecards.org/cgi-bin/carddisp.pl?gene=IGFBP2
CD84	CD84 Molecule	Protein Coding	39	GC01M160541	0.981833	https://www.genecards.org/cgi-bin/carddisp.pl?gene=CD84
PTP4A2	Protein Tyrosine Phosphatase 4A2	Protein Coding	39	GC01M031909	0.981833	https://www.genecards.org/cgi-bin/carddisp.pl?gene=PTP4A2
ADGRE2	Adhesion G Protein-Coupled Receptor E2	Protein Coding	38	GC19M014733	0.981833	https://www.genecards.org/cgi-bin/carddisp.pl?gene=ADGRE2
FCN1	Ficolin 1	Protein Coding	38	GC09M135078	0.981833	https://www.genecards.org/cgi-bin/carddisp.pl?gene=FCN1
SLPI	Secretory Leukocyte Peptidase Inhibitor	Protein Coding	38	GC20M045252	0.981833	https://www.genecards.org/cgi-bin/carddisp.pl?gene=SLPI
TRIM8	Tripartite Motif Containing 8	Protein Coding	36	GC10P102643	0.981833	https://www.genecards.org/cgi-bin/carddisp.pl?gene=TRIM8
SFRP5	Secreted Frizzled Related Protein 5	Protein Coding	36	GC10M097766	0.981833	https://www.genecards.org/cgi-bin/carddisp.pl?gene=SFRP5
GADD45B	Growth Arrest And DNA Damage Inducible Beta	Protein Coding	35	GC19P002476	0.981833	https://www.genecards.org/cgi-bin/carddisp.pl?gene=GADD45B
IFNL2	Interferon Lambda 2	Protein Coding	34	GC19P039268	0.981833	https://www.genecards.org/cgi-bin/carddisp.pl?gene=IFNL2
ZNFX1	Zinc Finger NFX1-Type Containing 1	Protein Coding	32	GC20M049238	0.981833	https://www.genecards.org/cgi-bin/carddisp.pl?gene=ZNFX1
SELENOS	Selenoprotein S	Protein Coding	30	GC15M112397	0.981833	https://www.genecards.org/cgi-bin/carddisp.pl?gene=SELENOS
CCN1	Cellular Communication Network Factor 1	Protein Coding	29	GC01P085581	0.981833	https://www.genecards.org/cgi-bin/carddisp.pl?gene=CCN1
LINC00472	Long Intergenic Non-Protein Coding RNA 472	RNA Gene	22	GC06M071344	0.981833	https://www.genecards.org/cgi-bin/carddisp.pl?gene=LINC00472
MIR145	MicroRNA 145	RNA Gene	21	GC05P149430	0.981833	https://www.genecards.org/cgi-bin/carddisp.pl?gene=MIR145
MIR29A	MicroRNA 29a	RNA Gene	21	GC07M130876	0.981833	https://www.genecards.org/cgi-bin/carddisp.pl?gene=MIR29A
MIR373	MicroRNA 373	RNA Gene	19	GC19P060510	0.981833	https://www.genecards.org/cgi-bin/carddisp.pl?gene=MIR373
MIR874	MicroRNA 874	RNA Gene	19	GC05M137647	0.981833	https://www.genecards.org/cgi-bin/carddisp.pl?gene=MIR874
MIR526B	MicroRNA 526b	RNA Gene	17	GC19P053694	0.981833	https://www.genecards.org/cgi-bin/carddisp.pl?gene=MIR526B
CASC9	Cancer Susceptibility 9	RNA Gene	15	GC08M075132	0.981833	https://www.genecards.org/cgi-bin/carddisp.pl?gene=CASC9
ST2	Suppression Of Tumorigenicity 2	Genetic Locus	7	GC11U990127	0.981833	https://www.genecards.org/cgi-bin/carddisp.pl?gene=ST2
KDR	Kinase Insert Domain Receptor	Protein Coding	50	GC04M055078	0.967791	https://www.genecards.org/cgi-bin/carddisp.pl?gene=KDR
EPHX2	Epoxide Hydrolase 2	Protein Coding	46	GC08P027490	0.967791	https://www.genecards.org/cgi-bin/carddisp.pl?gene=EPHX2
ISG15	ISG15 Ubiquitin Like Modifier	Protein Coding	44	GC01P001001	0.967791	https://www.genecards.org/cgi-bin/carddisp.pl?gene=ISG15
CHKB	Choline Kinase Beta	Protein Coding	43	GC22M050578	0.967791	https://www.genecards.org/cgi-bin/carddisp.pl?gene=CHKB
COL7A1	Collagen Type VII Alpha 1 Chain	Protein Coding	42	GC03M048564	0.967791	https://www.genecards.org/cgi-bin/carddisp.pl?gene=COL7A1
DENND3	DENN Domain Containing 3	Protein Coding	36	GC08P141117	0.967791	https://www.genecards.org/cgi-bin/carddisp.pl?gene=DENND3
NCLN	Nicalin	Protein Coding	34	GC19P003185	0.967791	https://www.genecards.org/cgi-bin/carddisp.pl?gene=NCLN
TBATA	Thymus, Brain And Testes Associated	Protein Coding	31	GC10M070771	0.967791	https://www.genecards.org/cgi-bin/carddisp.pl?gene=TBATA
IL23A	Interleukin 23 Subunit Alpha	Protein Coding	37	GC12P056885	0.967392	https://www.genecards.org/cgi-bin/carddisp.pl?gene=IL23A
AMPD1	Adenosine Monophosphate Deaminase 1	Protein Coding	44	GC01M114673	0.961341	https://www.genecards.org/cgi-bin/carddisp.pl?gene=AMPD1
PLK1	Polo Like Kinase 1	Protein Coding	47	GC16P024068	0.959294	https://www.genecards.org/cgi-bin/carddisp.pl?gene=PLK1
GLP1R	Glucagon Like Peptide 1 Receptor	Protein Coding	44	GC06P039048	0.959294	https://www.genecards.org/cgi-bin/carddisp.pl?gene=GLP1R
SLC6A8	Solute Carrier Family 6 Member 8	Protein Coding	44	GC0XP153688	0.959294	https://www.genecards.org/cgi-bin/carddisp.pl?gene=SLC6A8
CCR1	C-C Motif Chemokine Receptor 1	Protein Coding	43	GC03M046218	0.959294	https://www.genecards.org/cgi-bin/carddisp.pl?gene=CCR1
PKM	Pyruvate Kinase M1/2	Protein Coding	43	GC15M072199	0.959294	https://www.genecards.org/cgi-bin/carddisp.pl?gene=PKM
SPINT2	Serine Peptidase Inhibitor, Kunitz Type 2	Protein Coding	41	GC19P038244	0.959294	https://www.genecards.org/cgi-bin/carddisp.pl?gene=SPINT2
PRDX4	Peroxiredoxin 4	Protein Coding	41	GC0XP023665	0.959294	https://www.genecards.org/cgi-bin/carddisp.pl?gene=PRDX4
JMJD6	Jumonji Domain Containing 6, Arginine Demethylase And Lysine Hydroxylase	Protein Coding	40	GC17M076718	0.959294	https://www.genecards.org/cgi-bin/carddisp.pl?gene=JMJD6
RHOQ	Ras Homolog Family Member Q	Protein Coding	40	GC02P046543	0.959294	https://www.genecards.org/cgi-bin/carddisp.pl?gene=RHOQ
UTS2	Urotensin 2	Protein Coding	39	GC01M007843	0.959294	https://www.genecards.org/cgi-bin/carddisp.pl?gene=UTS2
GPR18	G Protein-Coupled Receptor 18	Protein Coding	38	GC13M099254	0.959294	https://www.genecards.org/cgi-bin/carddisp.pl?gene=GPR18
LILRB3	Leukocyte Immunoglobulin Like Receptor B3	Protein Coding	38	GC19M054216	0.959294	https://www.genecards.org/cgi-bin/carddisp.pl?gene=LILRB3
PRKN	Parkin RBR E3 Ubiquitin Protein Ligase	Protein Coding	37	GC06M161348	0.959294	https://www.genecards.org/cgi-bin/carddisp.pl?gene=PRKN
CLEC12A	C-Type Lectin Domain Family 12 Member A	Protein Coding	36	GC12P009951	0.959294	https://www.genecards.org/cgi-bin/carddisp.pl?gene=CLEC12A
CD248	CD248 Molecule	Protein Coding	36	GC11M066314	0.959294	https://www.genecards.org/cgi-bin/carddisp.pl?gene=CD248
CCL8	C-C Motif Chemokine Ligand 8	Protein Coding	36	GC17P034319	0.959294	https://www.genecards.org/cgi-bin/carddisp.pl?gene=CCL8
CD24	CD24 Molecule	Protein Coding	33	GC06M106969	0.959294	https://www.genecards.org/cgi-bin/carddisp.pl?gene=CD24
MIR370	MicroRNA 370	RNA Gene	21	GC14P107859	0.959294	https://www.genecards.org/cgi-bin/carddisp.pl?gene=MIR370
MIR106B	MicroRNA 106b	RNA Gene	21	GC07M101076	0.959294	https://www.genecards.org/cgi-bin/carddisp.pl?gene=MIR106B
MIR206	MicroRNA 206	RNA Gene	20	GC06P052144	0.959294	https://www.genecards.org/cgi-bin/carddisp.pl?gene=MIR206
MIR346	MicroRNA 346	RNA Gene	19	GC10M086264	0.959294	https://www.genecards.org/cgi-bin/carddisp.pl?gene=MIR346
HOXA-AS2	HOXA Cluster Antisense RNA 2	RNA Gene	18	GC07P027107	0.959294	https://www.genecards.org/cgi-bin/carddisp.pl?gene=HOXA-AS2
MIR8085	MicroRNA 8085	RNA Gene	10	GC19P044758	0.959294	https://www.genecards.org/cgi-bin/carddisp.pl?gene=MIR8085
MIR8056	MicroRNA 8056	RNA Gene	9	GC05P173347	0.959294	https://www.genecards.org/cgi-bin/carddisp.pl?gene=MIR8056
MIR8063	MicroRNA 8063	RNA Gene	9	GC15M036972	0.959294	https://www.genecards.org/cgi-bin/carddisp.pl?gene=MIR8063
MIR8058	MicroRNA 8058	RNA Gene	8	GC16P082688	0.959294	https://www.genecards.org/cgi-bin/carddisp.pl?gene=MIR8058
MIR8059	MicroRNA 8059	RNA Gene	8	GC17P050768	0.959294	https://www.genecards.org/cgi-bin/carddisp.pl?gene=MIR8059
MIR8061	MicroRNA 8061	RNA Gene	8	GC19P060542	0.959294	https://www.genecards.org/cgi-bin/carddisp.pl?gene=MIR8061
MIR8064	MicroRNA 8064	RNA Gene	8	GC03M052908	0.959294	https://www.genecards.org/cgi-bin/carddisp.pl?gene=MIR8064
MIR8066	MicroRNA 8066	RNA Gene	8	GC04M101240	0.959294	https://www.genecards.org/cgi-bin/carddisp.pl?gene=MIR8066
MIR8071-1	MicroRNA 8071-1	RNA Gene	8	GC14P105621	0.959294	https://www.genecards.org/cgi-bin/carddisp.pl?gene=MIR8071-1
MIR8072	MicroRNA 8072	RNA Gene	8	GC12M123364	0.959294	https://www.genecards.org/cgi-bin/carddisp.pl?gene=MIR8072
MIR8073	MicroRNA 8073	RNA Gene	8	GC13P110340	0.959294	https://www.genecards.org/cgi-bin/carddisp.pl?gene=MIR8073
MIR8089	MicroRNA 8089	RNA Gene	8	GC05M181043	0.959294	https://www.genecards.org/cgi-bin/carddisp.pl?gene=MIR8089
MIR8052	MicroRNA 8052	RNA Gene	7	GC11P130666	0.959294	https://www.genecards.org/cgi-bin/carddisp.pl?gene=MIR8052
MIR8053	MicroRNA 8053	RNA Gene	7	GC04P047652	0.959294	https://www.genecards.org/cgi-bin/carddisp.pl?gene=MIR8053
MIR8055	MicroRNA 8055	RNA Gene	7	GC08M006622	0.959294	https://www.genecards.org/cgi-bin/carddisp.pl?gene=MIR8055
MIR8062	MicroRNA 8062	RNA Gene	7	GC20P007371	0.959294	https://www.genecards.org/cgi-bin/carddisp.pl?gene=MIR8062
MIR8067	MicroRNA 8067	RNA Gene	7	GC15M062304	0.959294	https://www.genecards.org/cgi-bin/carddisp.pl?gene=MIR8067
MIR8068	MicroRNA 8068	RNA Gene	7	GC11M028477	0.959294	https://www.genecards.org/cgi-bin/carddisp.pl?gene=MIR8068
MIR8070	MicroRNA 8070	RNA Gene	7	GC11M011785	0.959294	https://www.genecards.org/cgi-bin/carddisp.pl?gene=MIR8070
MIR8076	MicroRNA 8076	RNA Gene	7	GC03M113432	0.959294	https://www.genecards.org/cgi-bin/carddisp.pl?gene=MIR8076
MIR8077	MicroRNA 8077	RNA Gene	7	GC19P042351	0.959294	https://www.genecards.org/cgi-bin/carddisp.pl?gene=MIR8077
MIR8078	MicroRNA 8078	RNA Gene	7	GC18M000112	0.959294	https://www.genecards.org/cgi-bin/carddisp.pl?gene=MIR8078
MIR8079	MicroRNA 8079	RNA Gene	7	GC13M044196	0.959294	https://www.genecards.org/cgi-bin/carddisp.pl?gene=MIR8079
MIR8080	MicroRNA 8080	RNA Gene	7	GC02M079866	0.959294	https://www.genecards.org/cgi-bin/carddisp.pl?gene=MIR8080
MIR8082	MicroRNA 8082	RNA Gene	7	GC04P113154	0.959294	https://www.genecards.org/cgi-bin/carddisp.pl?gene=MIR8082
MIR8083	MicroRNA 8083	RNA Gene	7	GC01M153691	0.959294	https://www.genecards.org/cgi-bin/carddisp.pl?gene=MIR8083
MIR8084	MicroRNA 8084	RNA Gene	7	GC08P093029	0.959294	https://www.genecards.org/cgi-bin/carddisp.pl?gene=MIR8084
MIR8086	MicroRNA 8086	RNA Gene	7	GC10M028289	0.959294	https://www.genecards.org/cgi-bin/carddisp.pl?gene=MIR8086
MIR8088	MicroRNA 8088	RNA Gene	7	GC0XM052336	0.959294	https://www.genecards.org/cgi-bin/carddisp.pl?gene=MIR8088
MIR8054	MicroRNA 8054	RNA Gene	6	GC11M023419	0.959294	https://www.genecards.org/cgi-bin/carddisp.pl?gene=MIR8054
MIR8057	MicroRNA 8057	RNA Gene	6	GC18M026591	0.959294	https://www.genecards.org/cgi-bin/carddisp.pl?gene=MIR8057
MIR8060	MicroRNA 8060	RNA Gene	6	GC03P096359	0.959294	https://www.genecards.org/cgi-bin/carddisp.pl?gene=MIR8060
MIR8065	MicroRNA 8065	RNA Gene	6	GC16P005632	0.959294	https://www.genecards.org/cgi-bin/carddisp.pl?gene=MIR8065
MIR8071-2	MicroRNA 8071-2	RNA Gene	6	GC14P105640	0.959294	https://www.genecards.org/cgi-bin/carddisp.pl?gene=MIR8071-2
MIR8074	MicroRNA 8074	RNA Gene	6	GC19M051206	0.959294	https://www.genecards.org/cgi-bin/carddisp.pl?gene=MIR8074
MIR8075	MicroRNA 8075	RNA Gene	6	GC13P113270	0.959294	https://www.genecards.org/cgi-bin/carddisp.pl?gene=MIR8075
MIR8081	MicroRNA 8081	RNA Gene	6	GC09P106600	0.959294	https://www.genecards.org/cgi-bin/carddisp.pl?gene=MIR8081
MIR8087	MicroRNA 8087	RNA Gene	6	GC11M027514	0.959294	https://www.genecards.org/cgi-bin/carddisp.pl?gene=MIR8087
MIR8069	MicroRNA 8069	RNA Gene	5	GC21P014037	0.959294	https://www.genecards.org/cgi-bin/carddisp.pl?gene=MIR8069
MIR8069-1	MicroRNA 8069-1	RNA Gene	5	GC21P006859	0.959294	https://www.genecards.org/cgi-bin/carddisp.pl?gene=MIR8069-1
IGF2R	Insulin Like Growth Factor 2 Receptor	Protein Coding	43	GC06P159969	0.95414	https://www.genecards.org/cgi-bin/carddisp.pl?gene=IGF2R
CTSB	Cathepsin B	Protein Coding	48	GC08M011842	0.934365	https://www.genecards.org/cgi-bin/carddisp.pl?gene=CTSB
EGLN1	Egl-9 Family Hypoxia Inducible Factor 1	Protein Coding	47	GC01M231363	0.934365	https://www.genecards.org/cgi-bin/carddisp.pl?gene=EGLN1
SMAD2	SMAD Family Member 2	Protein Coding	46	GC18M047809	0.934365	https://www.genecards.org/cgi-bin/carddisp.pl?gene=SMAD2
LCAT	Lecithin-Cholesterol Acyltransferase	Protein Coding	44	GC16M067939	0.934365	https://www.genecards.org/cgi-bin/carddisp.pl?gene=LCAT
NRP1	Neuropilin 1	Protein Coding	44	GC10M033177	0.934365	https://www.genecards.org/cgi-bin/carddisp.pl?gene=NRP1
CD22	CD22 Molecule	Protein Coding	43	GC19P035319	0.934365	https://www.genecards.org/cgi-bin/carddisp.pl?gene=CD22
BECN1	Beclin 1	Protein Coding	43	GC17M042810	0.934365	https://www.genecards.org/cgi-bin/carddisp.pl?gene=BECN1
CCR7	C-C Motif Chemokine Receptor 7	Protein Coding	43	GC17M040556	0.934365	https://www.genecards.org/cgi-bin/carddisp.pl?gene=CCR7
USP14	Ubiquitin Specific Peptidase 14	Protein Coding	43	GC18P000158	0.934365	https://www.genecards.org/cgi-bin/carddisp.pl?gene=USP14
CDC20	Cell Division Cycle 20	Protein Coding	42	GC01P043358	0.934365	https://www.genecards.org/cgi-bin/carddisp.pl?gene=CDC20
PDE7A	Phosphodiesterase 7A	Protein Coding	42	GC08M065720	0.934365	https://www.genecards.org/cgi-bin/carddisp.pl?gene=PDE7A
UCP1	Uncoupling Protein 1	Protein Coding	42	GC04M140559	0.934365	https://www.genecards.org/cgi-bin/carddisp.pl?gene=UCP1
TFF1	Trefoil Factor 1	Protein Coding	42	GC21M042362	0.934365	https://www.genecards.org/cgi-bin/carddisp.pl?gene=TFF1
IGFBP4	Insulin Like Growth Factor Binding Protein 4	Protein Coding	40	GC17P040443	0.934365	https://www.genecards.org/cgi-bin/carddisp.pl?gene=IGFBP4
GSTA1	Glutathione S-Transferase Alpha 1	Protein Coding	40	GC06M052791	0.934365	https://www.genecards.org/cgi-bin/carddisp.pl?gene=GSTA1
TFF2	Trefoil Factor 2	Protein Coding	39	GC21M042346	0.934365	https://www.genecards.org/cgi-bin/carddisp.pl?gene=TFF2
PFN2	Profilin 2	Protein Coding	39	GC03M149964	0.934365	https://www.genecards.org/cgi-bin/carddisp.pl?gene=PFN2
FFAR2	Free Fatty Acid Receptor 2	Protein Coding	38	GC19P044726	0.934365	https://www.genecards.org/cgi-bin/carddisp.pl?gene=FFAR2
EBI3	Epstein-Barr Virus Induced 3	Protein Coding	37	GC19P004233	0.934365	https://www.genecards.org/cgi-bin/carddisp.pl?gene=EBI3
SERPINA12	Serpin Family A Member 12	Protein Coding	37	GC14M098396	0.934365	https://www.genecards.org/cgi-bin/carddisp.pl?gene=SERPINA12
EGFL6	EGF Like Domain Multiple 6	Protein Coding	36	GC0XP013569	0.934365	https://www.genecards.org/cgi-bin/carddisp.pl?gene=EGFL6
ACBD6	Acyl-CoA Binding Domain Containing 6	Protein Coding	34	GC01M182724	0.934365	https://www.genecards.org/cgi-bin/carddisp.pl?gene=ACBD6
UBL4A	Ubiquitin Like 4A	Protein Coding	34	GC0XM154483	0.934365	https://www.genecards.org/cgi-bin/carddisp.pl?gene=UBL4A
XCL1	X-C Motif Chemokine Ligand 1	Protein Coding	34	GC01P168576	0.934365	https://www.genecards.org/cgi-bin/carddisp.pl?gene=XCL1
MIR140	MicroRNA 140	RNA Gene	22	GC16P069934	0.934365	https://www.genecards.org/cgi-bin/carddisp.pl?gene=MIR140
MIR132	MicroRNA 132	RNA Gene	21	GC17M002049	0.934365	https://www.genecards.org/cgi-bin/carddisp.pl?gene=MIR132
MIR9-1	MicroRNA 9-1	RNA Gene	20	GC01M156420	0.934365	https://www.genecards.org/cgi-bin/carddisp.pl?gene=MIR9-1
MIR128-2	MicroRNA 128-2	RNA Gene	20	GC03P035750	0.934365	https://www.genecards.org/cgi-bin/carddisp.pl?gene=MIR128-2
MIR199A2	MicroRNA 199a-2	RNA Gene	19	GC01M172235	0.934365	https://www.genecards.org/cgi-bin/carddisp.pl?gene=MIR199A2
MIR19A	MicroRNA 19a	RNA Gene	19	GC13P091505	0.934365	https://www.genecards.org/cgi-bin/carddisp.pl?gene=MIR19A
MIR199A1	MicroRNA 199a-1	RNA Gene	18	GC19M010817	0.934365	https://www.genecards.org/cgi-bin/carddisp.pl?gene=MIR199A1
LUADT1	Lung Adenocarcinoma Associated Transcript 1	RNA Gene	11	GC06P147159	0.934365	https://www.genecards.org/cgi-bin/carddisp.pl?gene=LUADT1
GSR	Glutathione-Disulfide Reductase	Protein Coding	47	GC08M030678	0.933252	https://www.genecards.org/cgi-bin/carddisp.pl?gene=GSR
B2M	Beta-2-Microglobulin	Protein Coding	46	GC15P044711	0.927106	https://www.genecards.org/cgi-bin/carddisp.pl?gene=B2M
HRG	Histidine Rich Glycoprotein	Protein Coding	42	GC03P186660	0.924127	https://www.genecards.org/cgi-bin/carddisp.pl?gene=HRG
HSPG2	Heparan Sulfate Proteoglycan 2	Protein Coding	44	GC01M021822	0.92362	https://www.genecards.org/cgi-bin/carddisp.pl?gene=HSPG2
AGK	Acylglycerol Kinase	Protein Coding	40	GC07P141551	0.92362	https://www.genecards.org/cgi-bin/carddisp.pl?gene=AGK
DSG3	Desmoglein 3	Protein Coding	39	GC18P031447	0.92362	https://www.genecards.org/cgi-bin/carddisp.pl?gene=DSG3
SCRIB	Scribble Planar Cell Polarity Protein	Protein Coding	39	GC08M144013	0.92362	https://www.genecards.org/cgi-bin/carddisp.pl?gene=SCRIB
SIGLEC5	Sialic Acid Binding Ig Like Lectin 5	Protein Coding	36	GC19M057612	0.92362	https://www.genecards.org/cgi-bin/carddisp.pl?gene=SIGLEC5
ITGA2B	Integrin Subunit Alpha 2b	Protein Coding	48	GC17M044616	0.906068	https://www.genecards.org/cgi-bin/carddisp.pl?gene=ITGA2B
GSTP1	Glutathione S-Transferase Pi 1	Protein Coding	48	GC11P067583	0.906068	https://www.genecards.org/cgi-bin/carddisp.pl?gene=GSTP1
CAPN1	Calpain 1	Protein Coding	47	GC11P068073	0.906068	https://www.genecards.org/cgi-bin/carddisp.pl?gene=CAPN1
KEAP1	Kelch Like ECH Associated Protein 1	Protein Coding	46	GC19M010486	0.906068	https://www.genecards.org/cgi-bin/carddisp.pl?gene=KEAP1
MSX2	Msh Homeobox 2	Protein Coding	46	GC05P174724	0.906068	https://www.genecards.org/cgi-bin/carddisp.pl?gene=MSX2
MFN2	Mitofusin 2	Protein Coding	46	GC01P011980	0.906068	https://www.genecards.org/cgi-bin/carddisp.pl?gene=MFN2
ADORA2B	Adenosine A2b Receptor	Protein Coding	45	GC17P015927	0.906068	https://www.genecards.org/cgi-bin/carddisp.pl?gene=ADORA2B
HPGD	15-Hydroxyprostaglandin Dehydrogenase	Protein Coding	45	GC04M174490	0.906068	https://www.genecards.org/cgi-bin/carddisp.pl?gene=HPGD
PCK2	Phosphoenolpyruvate Carboxykinase 2, Mitochondrial	Protein Coding	45	GC14P024094	0.906068	https://www.genecards.org/cgi-bin/carddisp.pl?gene=PCK2
MPL	MPL Proto-Oncogene, Thrombopoietin Receptor	Protein Coding	45	GC01P043337	0.906068	https://www.genecards.org/cgi-bin/carddisp.pl?gene=MPL
CTSL	Cathepsin L	Protein Coding	44	GC09P087725	0.906068	https://www.genecards.org/cgi-bin/carddisp.pl?gene=CTSL
FOLH1	Folate Hydrolase 1	Protein Coding	44	GC11M079684	0.906068	https://www.genecards.org/cgi-bin/carddisp.pl?gene=FOLH1
CD46	CD46 Molecule	Protein Coding	43	GC01P207752	0.906068	https://www.genecards.org/cgi-bin/carddisp.pl?gene=CD46
ADRB3	Adrenoceptor Beta 3	Protein Coding	43	GC08M037962	0.906068	https://www.genecards.org/cgi-bin/carddisp.pl?gene=ADRB3
GJA4	Gap Junction Protein Alpha 4	Protein Coding	43	GC01P034792	0.906068	https://www.genecards.org/cgi-bin/carddisp.pl?gene=GJA4
DRD1	Dopamine Receptor D1	Protein Coding	43	GC05M175440	0.906068	https://www.genecards.org/cgi-bin/carddisp.pl?gene=DRD1
HAMP	Hepcidin Antimicrobial Peptide	Protein Coding	42	GC19P044720	0.906068	https://www.genecards.org/cgi-bin/carddisp.pl?gene=HAMP
F11R	F11 Receptor	Protein Coding	40	GC01M160995	0.906068	https://www.genecards.org/cgi-bin/carddisp.pl?gene=F11R
TANK	TRAF Family Member Associated NFKB Activator	Protein Coding	40	GC02P161136	0.906068	https://www.genecards.org/cgi-bin/carddisp.pl?gene=TANK
BSND	Barttin CLCNK Type Accessory Subunit Beta	Protein Coding	39	GC01P054998	0.906068	https://www.genecards.org/cgi-bin/carddisp.pl?gene=BSND
DIO2	Iodothyronine Deiodinase 2	Protein Coding	39	GC14M080197	0.906068	https://www.genecards.org/cgi-bin/carddisp.pl?gene=DIO2
HSPE1	Heat Shock Protein Family E (Hsp10) Member 1	Protein Coding	39	GC02P197501	0.906068	https://www.genecards.org/cgi-bin/carddisp.pl?gene=HSPE1
PAPPA	Pappalysin 1	Protein Coding	39	GC09P117750	0.906068	https://www.genecards.org/cgi-bin/carddisp.pl?gene=PAPPA
BCL2A1	BCL2 Related Protein A1	Protein Coding	38	GC15M079961	0.906068	https://www.genecards.org/cgi-bin/carddisp.pl?gene=BCL2A1
IL18BP	Interleukin 18 Binding Protein	Protein Coding	38	GC11P071998	0.906068	https://www.genecards.org/cgi-bin/carddisp.pl?gene=IL18BP
SNHG1	Small Nucleolar RNA Host Gene 1	RNA Gene	20	GC11M079891	0.906068	https://www.genecards.org/cgi-bin/carddisp.pl?gene=SNHG1
MIR96	MicroRNA 96	RNA Gene	19	GC07M129774	0.906068	https://www.genecards.org/cgi-bin/carddisp.pl?gene=MIR96
MGAT3-AS1	MGAT3 Antisense RNA 1	RNA Gene	13	GC22M053055	0.906068	https://www.genecards.org/cgi-bin/carddisp.pl?gene=MGAT3-AS1
NKILA	NF-KappaB Interacting LncRNA	RNA Gene	10	GC20P057711	0.906068	https://www.genecards.org/cgi-bin/carddisp.pl?gene=NKILA
TTC4P1	Tetratricopeptide Repeat Domain 4 Pseudogene 1	Pseudogene	9	GC07M045999	0.906068	https://www.genecards.org/cgi-bin/carddisp.pl?gene=TTC4P1
RPSAP56	Ribosomal Protein SA Pseudogene 56	Pseudogene	7	GC16M073941	0.906068	https://www.genecards.org/cgi-bin/carddisp.pl?gene=RPSAP56
RPL4P6	Ribosomal Protein L4 Pseudogene 6	Pseudogene	7	GC22M040586	0.906068	https://www.genecards.org/cgi-bin/carddisp.pl?gene=RPL4P6
LOC101929258	Uncharacterized LOC101929258	RNA Gene	2	GC08M023714	0.906068	https://www.genecards.org/cgi-bin/carddisp.pl?gene=LOC101929258
DDAH2	Dimethylarginine Dimethylaminohydrolase 2	Protein Coding	41	GC06M031727	0.900598	https://www.genecards.org/cgi-bin/carddisp.pl?gene=DDAH2
CCL17	C-C Motif Chemokine Ligand 17	Protein Coding	35	GC16P057409	0.896155	https://www.genecards.org/cgi-bin/carddisp.pl?gene=CCL17
DYNC2I1	Dynein 2 Intermediate Chain 1	Protein Coding	28	GC07P158839	0.892278	https://www.genecards.org/cgi-bin/carddisp.pl?gene=DYNC2I1
TAC1	Tachykinin Precursor 1	Protein Coding	40	GC07P097731	0.89185	https://www.genecards.org/cgi-bin/carddisp.pl?gene=TAC1
C3AR1	Complement C3a Receptor 1	Protein Coding	42	GC12M008058	0.878129	https://www.genecards.org/cgi-bin/carddisp.pl?gene=C3AR1
PPP3CA	Protein Phosphatase 3 Catalytic Subunit Alpha	Protein Coding	50	GC04M101024	0.872503	https://www.genecards.org/cgi-bin/carddisp.pl?gene=PPP3CA
F2RL3	F2R Like Thrombin Or Trypsin Receptor 3	Protein Coding	44	GC19P016888	0.872503	https://www.genecards.org/cgi-bin/carddisp.pl?gene=F2RL3
KCNA2	Potassium Voltage-Gated Channel Subfamily A Member 2	Protein Coding	44	GC01M110519	0.872503	https://www.genecards.org/cgi-bin/carddisp.pl?gene=KCNA2
CBLB	Cbl Proto-Oncogene B	Protein Coding	43	GC03M105655	0.872503	https://www.genecards.org/cgi-bin/carddisp.pl?gene=CBLB
COX5A	Cytochrome C Oxidase Subunit 5A	Protein Coding	42	GC15M074919	0.872503	https://www.genecards.org/cgi-bin/carddisp.pl?gene=COX5A
MLYCD	Malonyl-CoA Decarboxylase	Protein Coding	40	GC16P083899	0.872503	https://www.genecards.org/cgi-bin/carddisp.pl?gene=MLYCD
ROBO4	Roundabout Guidance Receptor 4	Protein Coding	40	GC11M124883	0.872503	https://www.genecards.org/cgi-bin/carddisp.pl?gene=ROBO4
PBX3	PBX Homeobox 3	Protein Coding	39	GC09P125747	0.872503	https://www.genecards.org/cgi-bin/carddisp.pl?gene=PBX3
CD276	CD276 Molecule	Protein Coding	37	GC15P073683	0.872503	https://www.genecards.org/cgi-bin/carddisp.pl?gene=CD276
MIRLET7A1	MicroRNA Let-7a-1	RNA Gene	21	GC09P094175	0.872503	https://www.genecards.org/cgi-bin/carddisp.pl?gene=MIRLET7A1
MIR30A	MicroRNA 30a	RNA Gene	19	GC06M071403	0.872503	https://www.genecards.org/cgi-bin/carddisp.pl?gene=MIR30A
HSP90AA2P	Heat Shock Protein 90 Alpha Family Class A Member 2, Pseudogene	Pseudogene	18	GC11M027888	0.872503	https://www.genecards.org/cgi-bin/carddisp.pl?gene=HSP90AA2P
FYCO1	FYVE And Coiled-Coil Domain Autophagy Adaptor 1	Protein Coding	38	GC03M045917	0.872356	https://www.genecards.org/cgi-bin/carddisp.pl?gene=FYCO1
CHRM2	Cholinergic Receptor Muscarinic 2	Protein Coding	46	GC07P136868	0.864185	https://www.genecards.org/cgi-bin/carddisp.pl?gene=CHRM2
TSC1	TSC Complex Subunit 1	Protein Coding	45	GC09M132891	0.864185	https://www.genecards.org/cgi-bin/carddisp.pl?gene=TSC1
CEL	Carboxyl Ester Lipase	Protein Coding	44	GC09P133061	0.864185	https://www.genecards.org/cgi-bin/carddisp.pl?gene=CEL
MAD1L1	Mitotic Arrest Deficient 1 Like 1	Protein Coding	44	GC07M001815	0.864185	https://www.genecards.org/cgi-bin/carddisp.pl?gene=MAD1L1
FOXC2	Forkhead Box C2	Protein Coding	43	GC16P086577	0.864185	https://www.genecards.org/cgi-bin/carddisp.pl?gene=FOXC2
PLCD4	Phospholipase C Delta 4	Protein Coding	40	GC02P218608	0.864185	https://www.genecards.org/cgi-bin/carddisp.pl?gene=PLCD4
RPL7A	Ribosomal Protein L7a	Protein Coding	40	GC09P133348	0.864185	https://www.genecards.org/cgi-bin/carddisp.pl?gene=RPL7A
RALGDS	Ral Guanine Nucleotide Dissociation Stimulator	Protein Coding	40	GC09M133097	0.864185	https://www.genecards.org/cgi-bin/carddisp.pl?gene=RALGDS
GPM6A	Glycoprotein M6A	Protein Coding	39	GC04M175632	0.864185	https://www.genecards.org/cgi-bin/carddisp.pl?gene=GPM6A
SETX	Senataxin	Protein Coding	39	GC09M132261	0.864185	https://www.genecards.org/cgi-bin/carddisp.pl?gene=SETX
VIL1	Villin 1	Protein Coding	38	GC02P218419	0.864185	https://www.genecards.org/cgi-bin/carddisp.pl?gene=VIL1
ZFP57	ZFP57 Zinc Finger Protein	Protein Coding	37	GC06M029672	0.864185	https://www.genecards.org/cgi-bin/carddisp.pl?gene=ZFP57
USP37	Ubiquitin Specific Peptidase 37	Protein Coding	37	GC02M218450	0.864185	https://www.genecards.org/cgi-bin/carddisp.pl?gene=USP37
DDX31	DEAD-Box Helicase 31	Protein Coding	36	GC09M132594	0.864185	https://www.genecards.org/cgi-bin/carddisp.pl?gene=DDX31
FOXL1	Forkhead Box L1	Protein Coding	36	GC16P086576	0.864185	https://www.genecards.org/cgi-bin/carddisp.pl?gene=FOXL1
RIN3	Ras And Rab Interactor 3	Protein Coding	36	GC14P092513	0.864185	https://www.genecards.org/cgi-bin/carddisp.pl?gene=RIN3
TTF1	Transcription Termination Factor 1	Protein Coding	36	GC09M132375	0.864185	https://www.genecards.org/cgi-bin/carddisp.pl?gene=TTF1
KIF15	Kinesin Family Member 15	Protein Coding	35	GC03P046013	0.864185	https://www.genecards.org/cgi-bin/carddisp.pl?gene=KIF15
MED22	Mediator Complex Subunit 22	Protein Coding	35	GC09M133338	0.864185	https://www.genecards.org/cgi-bin/carddisp.pl?gene=MED22
GTF3C4	General Transcription Factor IIIC Subunit 4	Protein Coding	35	GC09P132671	0.864185	https://www.genecards.org/cgi-bin/carddisp.pl?gene=GTF3C4
MED27	Mediator Complex Subunit 27	Protein Coding	35	GC09M131860	0.864185	https://www.genecards.org/cgi-bin/carddisp.pl?gene=MED27
NAV1	Neuron Navigator 1	Protein Coding	35	GC01P201556	0.864185	https://www.genecards.org/cgi-bin/carddisp.pl?gene=NAV1
ZC3HC1	Zinc Finger C3HC-Type Containing 1	Protein Coding	35	GC07M130026	0.864185	https://www.genecards.org/cgi-bin/carddisp.pl?gene=ZC3HC1
REXO4	REX4 Homolog, 3'-5' Exonuclease	Protein Coding	34	GC09M133406	0.864185	https://www.genecards.org/cgi-bin/carddisp.pl?gene=REXO4
GTF3C5	General Transcription Factor IIIC Subunit 5	Protein Coding	33	GC09P133030	0.864185	https://www.genecards.org/cgi-bin/carddisp.pl?gene=GTF3C5
SURF6	Surfeit 6	Protein Coding	33	GC09M133331	0.864185	https://www.genecards.org/cgi-bin/carddisp.pl?gene=SURF6
CNOT9	CCR4-NOT Transcription Complex Subunit 9	Protein Coding	28	GC02P218569	0.864185	https://www.genecards.org/cgi-bin/carddisp.pl?gene=CNOT9
STKLD1	Serine/Threonine Kinase Like Domain Containing 1	Protein Coding	27	GC09P133376	0.864185	https://www.genecards.org/cgi-bin/carddisp.pl?gene=STKLD1
SPACA9	Sperm Acrosome Associated 9	Protein Coding	24	GC09P132878	0.864185	https://www.genecards.org/cgi-bin/carddisp.pl?gene=SPACA9
EEF1A1P5	Eukaryotic Translation Elongation Factor 1 Alpha 1 Pseudogene 5	Pseudogene	13	GC09P133019	0.864185	https://www.genecards.org/cgi-bin/carddisp.pl?gene=EEF1A1P5
BRD3OS	BRD3 Opposite Strand	Protein Coding	12	GC09P134041	0.864185	https://www.genecards.org/cgi-bin/carddisp.pl?gene=BRD3OS
LINC01623	Long Intergenic Non-Protein Coding RNA 1623	RNA Gene	11	GC06M056332	0.864185	https://www.genecards.org/cgi-bin/carddisp.pl?gene=LINC01623
WAKMAR2	Wound And Keratinocyte Migration Associated LncRNA 2	RNA Gene	11	GC06M137820	0.864185	https://www.genecards.org/cgi-bin/carddisp.pl?gene=WAKMAR2
NOP56P1	NOP56 Ribonucleoprotein Pseudogene 1	Pseudogene	6	GC06M028783	0.864185	https://www.genecards.org/cgi-bin/carddisp.pl?gene=NOP56P1
LOC105376306	Uncharacterized LOC105376306	RNA Gene	6	GC09M133028	0.864185	https://www.genecards.org/cgi-bin/carddisp.pl?gene=LOC105376306
RN7SL366P	RNA, 7SL, Cytoplasmic 366, Pseudogene	Pseudogene	5	GC06P163840	0.864185	https://www.genecards.org/cgi-bin/carddisp.pl?gene=RN7SL366P
PSMC1P3	Proteasome 26S Subunit, ATPase 1 Pseudogene 3	Pseudogene	5	GC07P136713	0.864185	https://www.genecards.org/cgi-bin/carddisp.pl?gene=PSMC1P3
RF00017-7607		RNA Gene	4	GC09P132860	0.864185	https://www.genecards.org/cgi-bin/carddisp.pl?gene=RF00017-7607
lnc-ZNF142-4-001		RNA Gene	3	GC02M218474	0.864185	https://www.genecards.org/cgi-bin/carddisp.pl?gene=lnc-ZNF142-4-001
RF00017-7609		RNA Gene	2	GC09P133858	0.864185	https://www.genecards.org/cgi-bin/carddisp.pl?gene=RF00017-7609
RAC1	Rac Family Small GTPase 1	Protein Coding	47	GC07P006377	0.861619	https://www.genecards.org/cgi-bin/carddisp.pl?gene=RAC1
RELA	RELA Proto-Oncogene, NF-KB Subunit	Protein Coding	48	GC11M065653	0.8614	https://www.genecards.org/cgi-bin/carddisp.pl?gene=RELA
GZMK	Granzyme K	Protein Coding	35	GC05P055024	0.8614	https://www.genecards.org/cgi-bin/carddisp.pl?gene=GZMK
F7	Coagulation Factor VII	Protein Coding	46	GC13P113105	0.858264	https://www.genecards.org/cgi-bin/carddisp.pl?gene=F7
GH1	Growth Hormone 1	Protein Coding	42	GC17M063917	0.84389	https://www.genecards.org/cgi-bin/carddisp.pl?gene=GH1
ADCY10	Adenylate Cyclase 10	Protein Coding	43	GC01M167809	0.841843	https://www.genecards.org/cgi-bin/carddisp.pl?gene=ADCY10
RPS19	Ribosomal Protein S19	Protein Coding	46	GC19P045096	0.838419	https://www.genecards.org/cgi-bin/carddisp.pl?gene=RPS19
SMAD4	SMAD Family Member 4	Protein Coding	48	GC18P051028	0.837335	https://www.genecards.org/cgi-bin/carddisp.pl?gene=SMAD4
IL10RB	Interleukin 10 Receptor Subunit Beta	Protein Coding	42	GC21P033266	0.837335	https://www.genecards.org/cgi-bin/carddisp.pl?gene=IL10RB
RHOA	Ras Homolog Family Member A	Protein Coding	45	GC03M049359	0.829294	https://www.genecards.org/cgi-bin/carddisp.pl?gene=RHOA
F13A1	Coagulation Factor XIII A Chain	Protein Coding	44	GC06M006144	0.828952	https://www.genecards.org/cgi-bin/carddisp.pl?gene=F13A1
PTEN	Phosphatase And Tensin Homolog	Protein Coding	50	GC10P087863	0.82876	https://www.genecards.org/cgi-bin/carddisp.pl?gene=PTEN
KRAS	KRAS Proto-Oncogene, GTPase	Protein Coding	48	GC12M025204	0.82876	https://www.genecards.org/cgi-bin/carddisp.pl?gene=KRAS
DNM1L	Dynamin 1 Like	Protein Coding	45	GC12P032679	0.82876	https://www.genecards.org/cgi-bin/carddisp.pl?gene=DNM1L
NR4A2	Nuclear Receptor Subfamily 4 Group A Member 2	Protein Coding	45	GC02M156324	0.82876	https://www.genecards.org/cgi-bin/carddisp.pl?gene=NR4A2
ADORA3	Adenosine A3 Receptor	Protein Coding	44	GC01M111499	0.82876	https://www.genecards.org/cgi-bin/carddisp.pl?gene=ADORA3
PYGM	Glycogen Phosphorylase, Muscle Associated	Protein Coding	44	GC11M064746	0.82876	https://www.genecards.org/cgi-bin/carddisp.pl?gene=PYGM
FBXW7	F-Box And WD Repeat Domain Containing 7	Protein Coding	43	GC04M152321	0.82876	https://www.genecards.org/cgi-bin/carddisp.pl?gene=FBXW7
IGFBP7	Insulin Like Growth Factor Binding Protein 7	Protein Coding	43	GC04M057030	0.82876	https://www.genecards.org/cgi-bin/carddisp.pl?gene=IGFBP7
MST1	Macrophage Stimulating 1	Protein Coding	43	GC03M049683	0.82876	https://www.genecards.org/cgi-bin/carddisp.pl?gene=MST1
CLPP	Caseinolytic Mitochondrial Matrix Peptidase Proteolytic Subunit	Protein Coding	42	GC19P006537	0.82876	https://www.genecards.org/cgi-bin/carddisp.pl?gene=CLPP
BAAT	Bile Acid-CoA:Amino Acid N-Acyltransferase	Protein Coding	42	GC09M101354	0.82876	https://www.genecards.org/cgi-bin/carddisp.pl?gene=BAAT
MAPKAP1	MAPK Associated Protein 1	Protein Coding	41	GC09M125437	0.82876	https://www.genecards.org/cgi-bin/carddisp.pl?gene=MAPKAP1
AQP8	Aquaporin 8	Protein Coding	35	GC16P027323	0.82876	https://www.genecards.org/cgi-bin/carddisp.pl?gene=AQP8
ADPRH	ADP-Ribosylarginine Hydrolase	Protein Coding	34	GC03P119579	0.82876	https://www.genecards.org/cgi-bin/carddisp.pl?gene=ADPRH
BAG6	BAG Cochaperone 6	Protein Coding	34	GC06M031639	0.82876	https://www.genecards.org/cgi-bin/carddisp.pl?gene=BAG6
G6PC1	Glucose-6-Phosphatase Catalytic Subunit 1	Protein Coding	34	GC17P048274	0.82876	https://www.genecards.org/cgi-bin/carddisp.pl?gene=G6PC1
UCN2	Urocortin 2	Protein Coding	32	GC03M048561	0.82876	https://www.genecards.org/cgi-bin/carddisp.pl?gene=UCN2
MIR181B1	MicroRNA 181b-1	RNA Gene	19	GC01M198858	0.82876	https://www.genecards.org/cgi-bin/carddisp.pl?gene=MIR181B1
MIR181C	MicroRNA 181c	RNA Gene	19	GC19P013940	0.82876	https://www.genecards.org/cgi-bin/carddisp.pl?gene=MIR181C
MIR181D	MicroRNA 181d	RNA Gene	17	GC19P013874	0.82876	https://www.genecards.org/cgi-bin/carddisp.pl?gene=MIR181D
MIR103A1	MicroRNA 103a-1	RNA Gene	17	GC05M168560	0.82876	https://www.genecards.org/cgi-bin/carddisp.pl?gene=MIR103A1
F13B	Coagulation Factor XIII B Chain	Protein Coding	39	GC01M197008	0.825544	https://www.genecards.org/cgi-bin/carddisp.pl?gene=F13B
MIR365A	MicroRNA 365a	RNA Gene	18	GC16P014309	0.825544	https://www.genecards.org/cgi-bin/carddisp.pl?gene=MIR365A
MIR365B	MicroRNA 365b	RNA Gene	13	GC17P034454	0.825544	https://www.genecards.org/cgi-bin/carddisp.pl?gene=MIR365B
ABCB1	ATP Binding Cassette Subfamily B Member 1	Protein Coding	49	GC07M087504	0.818015	https://www.genecards.org/cgi-bin/carddisp.pl?gene=ABCB1
BCR	BCR Activator Of RhoGEF And GTPase	Protein Coding	49	GC22P023179	0.818015	https://www.genecards.org/cgi-bin/carddisp.pl?gene=BCR
CASR	Calcium Sensing Receptor	Protein Coding	48	GC03P122183	0.818015	https://www.genecards.org/cgi-bin/carddisp.pl?gene=CASR
NPM1	Nucleophosmin 1	Protein Coding	47	GC05P171387	0.818015	https://www.genecards.org/cgi-bin/carddisp.pl?gene=NPM1
ATP2B3	ATPase Plasma Membrane Ca2+ Transporting 3	Protein Coding	46	GC0XP153517	0.818015	https://www.genecards.org/cgi-bin/carddisp.pl?gene=ATP2B3
ATP7B	ATPase Copper Transporting Beta	Protein Coding	46	GC13M051930	0.818015	https://www.genecards.org/cgi-bin/carddisp.pl?gene=ATP7B
ACTA2	Actin Alpha 2, Smooth Muscle	Protein Coding	46	GC10M088935	0.818015	https://www.genecards.org/cgi-bin/carddisp.pl?gene=ACTA2
STAT2	Signal Transducer And Activator Of Transcription 2	Protein Coding	46	GC12M056341	0.818015	https://www.genecards.org/cgi-bin/carddisp.pl?gene=STAT2
GJB2	Gap Junction Protein Beta 2	Protein Coding	45	GC13M020187	0.818015	https://www.genecards.org/cgi-bin/carddisp.pl?gene=GJB2
IRF7	Interferon Regulatory Factor 7	Protein Coding	45	GC11M000612	0.818015	https://www.genecards.org/cgi-bin/carddisp.pl?gene=IRF7
DDX3X	DEAD-Box Helicase 3 X-Linked	Protein Coding	45	GC0XP041333	0.818015	https://www.genecards.org/cgi-bin/carddisp.pl?gene=DDX3X
ABCC6	ATP Binding Cassette Subfamily C Member 6	Protein Coding	44	GC16M016148	0.818015	https://www.genecards.org/cgi-bin/carddisp.pl?gene=ABCC6
DAG1	Dystroglycan 1	Protein Coding	44	GC03P049483	0.818015	https://www.genecards.org/cgi-bin/carddisp.pl?gene=DAG1
POLG	DNA Polymerase Gamma, Catalytic Subunit	Protein Coding	44	GC15M089444	0.818015	https://www.genecards.org/cgi-bin/carddisp.pl?gene=POLG
SUCLA2	Succinate-CoA Ligase ADP-Forming Subunit Beta	Protein Coding	44	GC13M047745	0.818015	https://www.genecards.org/cgi-bin/carddisp.pl?gene=SUCLA2
CYP21A2	Cytochrome P450 Family 21 Subfamily A Member 2	Protein Coding	43	GC06P070166	0.818015	https://www.genecards.org/cgi-bin/carddisp.pl?gene=CYP21A2
ABHD5	Abhydrolase Domain Containing 5, Lysophosphatidic Acid Acyltransferase	Protein Coding	43	GC03P043707	0.818015	https://www.genecards.org/cgi-bin/carddisp.pl?gene=ABHD5
BMX	BMX Non-Receptor Tyrosine Kinase	Protein Coding	43	GC0XP015392	0.818015	https://www.genecards.org/cgi-bin/carddisp.pl?gene=BMX
CASP14	Caspase 14	Protein Coding	43	GC19P015049	0.818015	https://www.genecards.org/cgi-bin/carddisp.pl?gene=CASP14
KRT6A	Keratin 6A	Protein Coding	43	GC12M052488	0.818015	https://www.genecards.org/cgi-bin/carddisp.pl?gene=KRT6A
DSC2	Desmocollin 2	Protein Coding	43	GC18M031058	0.818015	https://www.genecards.org/cgi-bin/carddisp.pl?gene=DSC2
CRK	CRK Proto-Oncogene, Adaptor Protein	Protein Coding	43	GC17M001420	0.818015	https://www.genecards.org/cgi-bin/carddisp.pl?gene=CRK
PTH	Parathyroid Hormone	Protein Coding	43	GC11M013492	0.818015	https://www.genecards.org/cgi-bin/carddisp.pl?gene=PTH
TEC	Tec Protein Tyrosine Kinase	Protein Coding	43	GC04M048137	0.818015	https://www.genecards.org/cgi-bin/carddisp.pl?gene=TEC
STS	Steroid Sulfatase	Protein Coding	43	GC0XP007146	0.818015	https://www.genecards.org/cgi-bin/carddisp.pl?gene=STS
TUFM	Tu Translation Elongation Factor, Mitochondrial	Protein Coding	43	GC16M033226	0.818015	https://www.genecards.org/cgi-bin/carddisp.pl?gene=TUFM
TXK	TXK Tyrosine Kinase	Protein Coding	43	GC04M048094	0.818015	https://www.genecards.org/cgi-bin/carddisp.pl?gene=TXK
CHRNA3	Cholinergic Receptor Nicotinic Alpha 3 Subunit	Protein Coding	42	GC15M078594	0.818015	https://www.genecards.org/cgi-bin/carddisp.pl?gene=CHRNA3
CHRNB4	Cholinergic Receptor Nicotinic Beta 4 Subunit	Protein Coding	42	GC15M078624	0.818015	https://www.genecards.org/cgi-bin/carddisp.pl?gene=CHRNB4
CLPB	Caseinolytic Mitochondrial Matrix Peptidase Chaperone Subunit B	Protein Coding	42	GC11M080261	0.818015	https://www.genecards.org/cgi-bin/carddisp.pl?gene=CLPB
KRT16	Keratin 16	Protein Coding	42	GC17M041609	0.818015	https://www.genecards.org/cgi-bin/carddisp.pl?gene=KRT16
MYL9	Myosin Light Chain 9	Protein Coding	42	GC20P036541	0.818015	https://www.genecards.org/cgi-bin/carddisp.pl?gene=MYL9
PTPRN	Protein Tyrosine Phosphatase Receptor Type N	Protein Coding	42	GC02M219289	0.818015	https://www.genecards.org/cgi-bin/carddisp.pl?gene=PTPRN
SYT2	Synaptotagmin 2	Protein Coding	42	GC01M202559	0.818015	https://www.genecards.org/cgi-bin/carddisp.pl?gene=SYT2
DLG1	Discs Large MAGUK Scaffold Protein 1	Protein Coding	41	GC03M197042	0.818015	https://www.genecards.org/cgi-bin/carddisp.pl?gene=DLG1
DHPS	Deoxyhypusine Synthase	Protein Coding	41	GC19M013350	0.818015	https://www.genecards.org/cgi-bin/carddisp.pl?gene=DHPS
DUOX2	Dual Oxidase 2	Protein Coding	41	GC15M045092	0.818015	https://www.genecards.org/cgi-bin/carddisp.pl?gene=DUOX2
C6	Complement C6	Protein Coding	40	GC05M041142	0.818015	https://www.genecards.org/cgi-bin/carddisp.pl?gene=C6
AUH	AU RNA Binding Methylglutaconyl-CoA Hydratase	Protein Coding	40	GC09M091213	0.818015	https://www.genecards.org/cgi-bin/carddisp.pl?gene=AUH
KPNA3	Karyopherin Subunit Alpha 3	Protein Coding	40	GC13M049699	0.818015	https://www.genecards.org/cgi-bin/carddisp.pl?gene=KPNA3
MYOCD	Myocardin	Protein Coding	40	GC17P012665	0.818015	https://www.genecards.org/cgi-bin/carddisp.pl?gene=MYOCD
MGP	Matrix Gla Protein	Protein Coding	40	GC12M018287	0.818015	https://www.genecards.org/cgi-bin/carddisp.pl?gene=MGP
TGM5	Transglutaminase 5	Protein Coding	40	GC15M043388	0.818015	https://www.genecards.org/cgi-bin/carddisp.pl?gene=TGM5
TST	Thiosulfate Sulfurtransferase	Protein Coding	40	GC22M037010	0.818015	https://www.genecards.org/cgi-bin/carddisp.pl?gene=TST
ROBO2	Roundabout Guidance Receptor 2	Protein Coding	40	GC03P075955	0.818015	https://www.genecards.org/cgi-bin/carddisp.pl?gene=ROBO2
CDH17	Cadherin 17	Protein Coding	39	GC08M094127	0.818015	https://www.genecards.org/cgi-bin/carddisp.pl?gene=CDH17
ABCA2	ATP Binding Cassette Subfamily A Member 2	Protein Coding	39	GC09M137007	0.818015	https://www.genecards.org/cgi-bin/carddisp.pl?gene=ABCA2
DNAJC19	DnaJ Heat Shock Protein Family (Hsp40) Member C19	Protein Coding	39	GC03M180983	0.818015	https://www.genecards.org/cgi-bin/carddisp.pl?gene=DNAJC19
FBN2	Fibrillin 2	Protein Coding	39	GC05M128257	0.818015	https://www.genecards.org/cgi-bin/carddisp.pl?gene=FBN2
DSG4	Desmoglein 4	Protein Coding	39	GC18P031377	0.818015	https://www.genecards.org/cgi-bin/carddisp.pl?gene=DSG4
PCSK6	Proprotein Convertase Subtilisin/Kexin Type 6	Protein Coding	39	GC15M112396	0.818015	https://www.genecards.org/cgi-bin/carddisp.pl?gene=PCSK6
MPV17	Mitochondrial Inner Membrane Protein MPV17	Protein Coding	39	GC02M027309	0.818015	https://www.genecards.org/cgi-bin/carddisp.pl?gene=MPV17
SETBP1	SET Binding Protein 1	Protein Coding	39	GC18P044680	0.818015	https://www.genecards.org/cgi-bin/carddisp.pl?gene=SETBP1
SOD3	Superoxide Dismutase 3	Protein Coding	39	GC04P024798	0.818015	https://www.genecards.org/cgi-bin/carddisp.pl?gene=SOD3
CST6	Cystatin E/M	Protein Coding	38	GC11P068148	0.818015	https://www.genecards.org/cgi-bin/carddisp.pl?gene=CST6
B4GALNT2	Beta-1,4-N-Acetyl-Galactosaminyltransferase 2	Protein Coding	38	GC17P049132	0.818015	https://www.genecards.org/cgi-bin/carddisp.pl?gene=B4GALNT2
DDHD2	DDHD Domain Containing 2	Protein Coding	38	GC08P038225	0.818015	https://www.genecards.org/cgi-bin/carddisp.pl?gene=DDHD2
IVNS1ABP	Influenza Virus NS1A Binding Protein	Protein Coding	38	GC01M185304	0.818015	https://www.genecards.org/cgi-bin/carddisp.pl?gene=IVNS1ABP
KDSR	3-Ketodihydrosphingosine Reductase	Protein Coding	38	GC18M063327	0.818015	https://www.genecards.org/cgi-bin/carddisp.pl?gene=KDSR
HEY2	Hes Related Family BHLH Transcription Factor With YRPW Motif 2	Protein Coding	38	GC06P125730	0.818015	https://www.genecards.org/cgi-bin/carddisp.pl?gene=HEY2
OPA3	Outer Mitochondrial Membrane Lipid Metabolism Regulator OPA3	Protein Coding	38	GC19M045527	0.818015	https://www.genecards.org/cgi-bin/carddisp.pl?gene=OPA3
MSTO1	Misato Mitochondrial Distribution And Morphology Regulator 1	Protein Coding	38	GC01P155610	0.818015	https://www.genecards.org/cgi-bin/carddisp.pl?gene=MSTO1
SH3BP5	SH3 Domain Binding Protein 5	Protein Coding	38	GC03M018792	0.818015	https://www.genecards.org/cgi-bin/carddisp.pl?gene=SH3BP5
SCGB1A1	Secretoglobin Family 1A Member 1	Protein Coding	38	GC11P062405	0.818015	https://www.genecards.org/cgi-bin/carddisp.pl?gene=SCGB1A1
DDHD1	DDHD Domain Containing 1	Protein Coding	37	GC14M053036	0.818015	https://www.genecards.org/cgi-bin/carddisp.pl?gene=DDHD1
ABCA8	ATP Binding Cassette Subfamily A Member 8	Protein Coding	37	GC17M068867	0.818015	https://www.genecards.org/cgi-bin/carddisp.pl?gene=ABCA8
LMOD3	Leiomodin 3	Protein Coding	37	GC03M069156	0.818015	https://www.genecards.org/cgi-bin/carddisp.pl?gene=LMOD3
TIMM50	Translocase Of Inner Mitochondrial Membrane 50	Protein Coding	37	GC19P039480	0.818015	https://www.genecards.org/cgi-bin/carddisp.pl?gene=TIMM50
SMTN	Smoothelin	Protein Coding	37	GC22P031867	0.818015	https://www.genecards.org/cgi-bin/carddisp.pl?gene=SMTN
TMOD3	Tropomodulin 3	Protein Coding	37	GC15P051829	0.818015	https://www.genecards.org/cgi-bin/carddisp.pl?gene=TMOD3
ATPAF2	ATP Synthase Mitochondrial F1 Complex Assembly Factor 2	Protein Coding	36	GC17M017977	0.818015	https://www.genecards.org/cgi-bin/carddisp.pl?gene=ATPAF2
DDX59	DEAD-Box Helicase 59	Protein Coding	36	GC01M200594	0.818015	https://www.genecards.org/cgi-bin/carddisp.pl?gene=DDX59
CFHR2	Complement Factor H Related 2	Protein Coding	36	GC01P196943	0.818015	https://www.genecards.org/cgi-bin/carddisp.pl?gene=CFHR2
NBR1	NBR1 Autophagy Cargo Receptor	Protein Coding	36	GC17P043170	0.818015	https://www.genecards.org/cgi-bin/carddisp.pl?gene=NBR1
TMOD1	Tropomodulin 1	Protein Coding	36	GC09P097501	0.818015	https://www.genecards.org/cgi-bin/carddisp.pl?gene=TMOD1
TMOD2	Tropomodulin 2	Protein Coding	36	GC15P051751	0.818015	https://www.genecards.org/cgi-bin/carddisp.pl?gene=TMOD2
TMEM70	Transmembrane Protein 70	Protein Coding	36	GC08P073972	0.818015	https://www.genecards.org/cgi-bin/carddisp.pl?gene=TMEM70
COG1	Component Of Oligomeric Golgi Complex 1	Protein Coding	35	GC17P073193	0.818015	https://www.genecards.org/cgi-bin/carddisp.pl?gene=COG1
LRRC8B	Leucine Rich Repeat Containing 8 VRAC Subunit B	Protein Coding	35	GC01P089525	0.818015	https://www.genecards.org/cgi-bin/carddisp.pl?gene=LRRC8B
TCHH	Trichohyalin	Protein Coding	35	GC01M152106	0.818015	https://www.genecards.org/cgi-bin/carddisp.pl?gene=TCHH
TMPRSS11A	Transmembrane Serine Protease 11A	Protein Coding	35	GC04M067909	0.818015	https://www.genecards.org/cgi-bin/carddisp.pl?gene=TMPRSS11A
TMPRSS13	Transmembrane Serine Protease 13	Protein Coding	35	GC11M117900	0.818015	https://www.genecards.org/cgi-bin/carddisp.pl?gene=TMPRSS13
APOO	Apolipoprotein O	Protein Coding	34	GC0XM023834	0.818015	https://www.genecards.org/cgi-bin/carddisp.pl?gene=APOO
LRRC8E	Leucine Rich Repeat Containing 8 VRAC Subunit E	Protein Coding	34	GC19P007888	0.818015	https://www.genecards.org/cgi-bin/carddisp.pl?gene=LRRC8E
SPATA16	Spermatogenesis Associated 16	Protein Coding	34	GC03M172889	0.818015	https://www.genecards.org/cgi-bin/carddisp.pl?gene=SPATA16
RBPMS2	RNA Binding Protein, MRNA Processing Factor 2	Protein Coding	34	GC15M064739	0.818015	https://www.genecards.org/cgi-bin/carddisp.pl?gene=RBPMS2
PDCL3	Phosducin Like 3	Protein Coding	33	GC02P100562	0.818015	https://www.genecards.org/cgi-bin/carddisp.pl?gene=PDCL3
MAPK1IP1L	Mitogen-Activated Protein Kinase 1 Interacting Protein 1 Like	Protein Coding	33	GC14P055051	0.818015	https://www.genecards.org/cgi-bin/carddisp.pl?gene=MAPK1IP1L
SHISA4	Shisa Family Member 4	Protein Coding	33	GC01P201888	0.818015	https://www.genecards.org/cgi-bin/carddisp.pl?gene=SHISA4
CAMSAP2	Calmodulin Regulated Spectrin Associated Protein Family Member 2	Protein Coding	32	GC01P200739	0.818015	https://www.genecards.org/cgi-bin/carddisp.pl?gene=CAMSAP2
PCDHA7	Protocadherin Alpha 7	Protein Coding	32	GC05P144936	0.818015	https://www.genecards.org/cgi-bin/carddisp.pl?gene=PCDHA7
LMOD2	Leiomodin 2	Protein Coding	32	GC07P123655	0.818015	https://www.genecards.org/cgi-bin/carddisp.pl?gene=LMOD2
SYNRG	Synergin Gamma	Protein Coding	31	GC17M037514	0.818015	https://www.genecards.org/cgi-bin/carddisp.pl?gene=SYNRG
CCDC97	Coiled-Coil Domain Containing 97	Protein Coding	30	GC19P045068	0.818015	https://www.genecards.org/cgi-bin/carddisp.pl?gene=CCDC97
KPRP	Keratinocyte Proline Rich Protein	Protein Coding	28	GC01P152760	0.818015	https://www.genecards.org/cgi-bin/carddisp.pl?gene=KPRP
DENND2B	DENN Domain Containing 2B	Protein Coding	27	GC11M008709	0.818015	https://www.genecards.org/cgi-bin/carddisp.pl?gene=DENND2B
AGMX2	Agammaglobulinemia, X-Linked 2 (With Growth Hormone Deficiency)	Genetic Locus	2	GC0XU990004	0.818015	https://www.genecards.org/cgi-bin/carddisp.pl?gene=AGMX2
CD28	CD28 Molecule	Protein Coding	44	GC02P203706	0.809208	https://www.genecards.org/cgi-bin/carddisp.pl?gene=CD28
HAX1	HCLS1 Associated Protein X-1	Protein Coding	40	GC01P154273	0.809208	https://www.genecards.org/cgi-bin/carddisp.pl?gene=HAX1
DOCK8	Dedicator Of Cytokinesis 8	Protein Coding	41	GC09P000214	0.808543	https://www.genecards.org/cgi-bin/carddisp.pl?gene=DOCK8
PDGFRB	Platelet Derived Growth Factor Receptor Beta	Protein Coding	51	GC05M150113	0.804364	https://www.genecards.org/cgi-bin/carddisp.pl?gene=PDGFRB
BCHE	Butyrylcholinesterase	Protein Coding	47	GC03M165772	0.804364	https://www.genecards.org/cgi-bin/carddisp.pl?gene=BCHE
FYN	FYN Proto-Oncogene, Src Family Tyrosine Kinase	Protein Coding	45	GC06M111660	0.804364	https://www.genecards.org/cgi-bin/carddisp.pl?gene=FYN
MYOD1	Myogenic Differentiation 1	Protein Coding	44	GC11P017741	0.793592	https://www.genecards.org/cgi-bin/carddisp.pl?gene=MYOD1
DSC1	Desmocollin 1	Protein Coding	37	GC18M031129	0.79055	https://www.genecards.org/cgi-bin/carddisp.pl?gene=DSC1
GATA2	GATA Binding Protein 2	Protein Coding	46	GC03M128479	0.776067	https://www.genecards.org/cgi-bin/carddisp.pl?gene=GATA2
CYP2B6	Cytochrome P450 Family 2 Subfamily B Member 6	Protein Coding	45	GC19P040991	0.776067	https://www.genecards.org/cgi-bin/carddisp.pl?gene=CYP2B6
RAB1A	RAB1A, Member RAS Oncogene Family	Protein Coding	39	GC02M065072	0.776067	https://www.genecards.org/cgi-bin/carddisp.pl?gene=RAB1A
GAST	Gastrin	Protein Coding	38	GC17P041712	0.770996	https://www.genecards.org/cgi-bin/carddisp.pl?gene=GAST
IKBKG	Inhibitor Of Nuclear Factor Kappa B Kinase Regulatory Subunit Gamma	Protein Coding	46	GC0XP154541	0.770046	https://www.genecards.org/cgi-bin/carddisp.pl?gene=IKBKG
MASP1	MBL Associated Serine Protease 1	Protein Coding	46	GC03M187216	0.766905	https://www.genecards.org/cgi-bin/carddisp.pl?gene=MASP1
DLL1	Delta Like Canonical Notch Ligand 1	Protein Coding	43	GC06M170282	0.75027	https://www.genecards.org/cgi-bin/carddisp.pl?gene=DLL1
AGRN	Agrin	Protein Coding	42	GC01P001020	0.75027	https://www.genecards.org/cgi-bin/carddisp.pl?gene=AGRN
CYSLTR1	Cysteinyl Leukotriene Receptor 1	Protein Coding	41	GC0XM078271	0.75027	https://www.genecards.org/cgi-bin/carddisp.pl?gene=CYSLTR1
AHSP	Alpha Hemoglobin Stabilizing Protein	Protein Coding	35	GC16P031527	0.75027	https://www.genecards.org/cgi-bin/carddisp.pl?gene=AHSP
JAM3	Junctional Adhesion Molecule 3	Protein Coding	42	GC11P134068	0.742502	https://www.genecards.org/cgi-bin/carddisp.pl?gene=JAM3
SST	Somatostatin	Protein Coding	40	GC03M187668	0.735031	https://www.genecards.org/cgi-bin/carddisp.pl?gene=SST
CSF3R	Colony Stimulating Factor 3 Receptor	Protein Coding	44	GC01M036466	0.731899	https://www.genecards.org/cgi-bin/carddisp.pl?gene=CSF3R
HABP2	Hyaluronan Binding Protein 2	Protein Coding	43	GC10P113550	0.727731	https://www.genecards.org/cgi-bin/carddisp.pl?gene=HABP2
PYY	Peptide YY	Protein Coding	41	GC17M043952	0.727731	https://www.genecards.org/cgi-bin/carddisp.pl?gene=PYY
SUFU	SUFU Negative Regulator Of Hedgehog Signaling	Protein Coding	40	GC10P102503	0.727731	https://www.genecards.org/cgi-bin/carddisp.pl?gene=SUFU
SCT	Secretin	Protein Coding	32	GC11M000626	0.727731	https://www.genecards.org/cgi-bin/carddisp.pl?gene=SCT
JAK3	Janus Kinase 3	Protein Coding	50	GC19M017824	0.723183	https://www.genecards.org/cgi-bin/carddisp.pl?gene=JAK3
CD34	CD34 Molecule	Protein Coding	40	GC01M207880	0.723183	https://www.genecards.org/cgi-bin/carddisp.pl?gene=CD34
GCK	Glucokinase	Protein Coding	48	GC07M044268	0.723155	https://www.genecards.org/cgi-bin/carddisp.pl?gene=GCK
AVPR1A	Arginine Vasopressin Receptor 1A	Protein Coding	44	GC12M063142	0.723155	https://www.genecards.org/cgi-bin/carddisp.pl?gene=AVPR1A
CD33	CD33 Molecule	Protein Coding	42	GC19P051212	0.723155	https://www.genecards.org/cgi-bin/carddisp.pl?gene=CD33
TFB1M	Transcription Factor B1, Mitochondrial	Protein Coding	40	GC06M155247	0.723155	https://www.genecards.org/cgi-bin/carddisp.pl?gene=TFB1M
GYPB	Glycophorin B (MNS Blood Group)	Protein Coding	36	GC04M143996	0.723155	https://www.genecards.org/cgi-bin/carddisp.pl?gene=GYPB
KCNQ1OT1	KCNQ1 Opposite Strand/Antisense Transcript 1	RNA Gene	26	GC11M002661	0.723155	https://www.genecards.org/cgi-bin/carddisp.pl?gene=KCNQ1OT1
MIR192	MicroRNA 192	RNA Gene	21	GC11M064891	0.723155	https://www.genecards.org/cgi-bin/carddisp.pl?gene=MIR192
PIK3CG	Phosphatidylinositol-4,5-Bisphosphate 3-Kinase Catalytic Subunit Gamma	Protein Coding	46	GC07P106865	0.717894	https://www.genecards.org/cgi-bin/carddisp.pl?gene=PIK3CG
SQSTM1	Sequestosome 1	Protein Coding	46	GC05P179806	0.702801	https://www.genecards.org/cgi-bin/carddisp.pl?gene=SQSTM1
SRF	Serum Response Factor	Protein Coding	39	GC06P043171	0.702801	https://www.genecards.org/cgi-bin/carddisp.pl?gene=SRF
MIR26A1	MicroRNA 26a-1	RNA Gene	20	GC03P037969	0.702801	https://www.genecards.org/cgi-bin/carddisp.pl?gene=MIR26A1
MIR26A2	MicroRNA 26a-2	RNA Gene	19	GC12M057824	0.702801	https://www.genecards.org/cgi-bin/carddisp.pl?gene=MIR26A2
TGFB2	Transforming Growth Factor Beta 2	Protein Coding	48	GC01P218345	0.698759	https://www.genecards.org/cgi-bin/carddisp.pl?gene=TGFB2
RDX	Radixin	Protein Coding	47	GC11M109864	0.698759	https://www.genecards.org/cgi-bin/carddisp.pl?gene=RDX
REN	Renin	Protein Coding	45	GC01M204154	0.698759	https://www.genecards.org/cgi-bin/carddisp.pl?gene=REN
PKD1	Polycystin 1, Transient Receptor Potential Channel Interacting	Protein Coding	44	GC16M005475	0.698759	https://www.genecards.org/cgi-bin/carddisp.pl?gene=PKD1
CYP2D6	Cytochrome P450 Family 2 Subfamily D Member 6	Protein Coding	46	GC22M042126	0.69428	https://www.genecards.org/cgi-bin/carddisp.pl?gene=CYP2D6
VCL	Vinculin	Protein Coding	45	GC10P073995	0.69428	https://www.genecards.org/cgi-bin/carddisp.pl?gene=VCL
ITGB3	Integrin Subunit Beta 3	Protein Coding	47	GC17P048246	0.692564	https://www.genecards.org/cgi-bin/carddisp.pl?gene=ITGB3
NLRC4	NLR Family CARD Domain Containing 4	Protein Coding	42	GC02M032224	0.689071	https://www.genecards.org/cgi-bin/carddisp.pl?gene=NLRC4
DMD	Dystrophin	Protein Coding	45	GC0XM031097	0.687987	https://www.genecards.org/cgi-bin/carddisp.pl?gene=DMD
C8B	Complement C8 Beta Chain	Protein Coding	41	GC01M056929	0.687987	https://www.genecards.org/cgi-bin/carddisp.pl?gene=C8B
SAA4	Serum Amyloid A4, Constitutive	Protein Coding	38	GC11M018234	0.677732	https://www.genecards.org/cgi-bin/carddisp.pl?gene=SAA4
FAAH	Fatty Acid Amide Hydrolase	Protein Coding	46	GC01P046394	0.674505	https://www.genecards.org/cgi-bin/carddisp.pl?gene=FAAH
TRIM31	Tripartite Motif Containing 31	Protein Coding	36	GC06M056402	0.674505	https://www.genecards.org/cgi-bin/carddisp.pl?gene=TRIM31
HLA-DRB4	Major Histocompatibility Complex, Class II, DR Beta 4	Protein Coding	28	GC06Mo03851	0.674505	https://www.genecards.org/cgi-bin/carddisp.pl?gene=HLA-DRB4
NR1I2	Nuclear Receptor Subfamily 1 Group I Member 2	Protein Coding	44	GC03P119780	0.661432	https://www.genecards.org/cgi-bin/carddisp.pl?gene=NR1I2
SNCA	Synuclein Alpha	Protein Coding	47	GC04M089724	0.660715	https://www.genecards.org/cgi-bin/carddisp.pl?gene=SNCA
RAPGEF3	Rap Guanine Nucleotide Exchange Factor 3	Protein Coding	43	GC12M047736	0.660715	https://www.genecards.org/cgi-bin/carddisp.pl?gene=RAPGEF3
KRT4	Keratin 4	Protein Coding	42	GC12M052806	0.660715	https://www.genecards.org/cgi-bin/carddisp.pl?gene=KRT4
GSDMD	Gasdermin D	Protein Coding	38	GC08P143553	0.659757	https://www.genecards.org/cgi-bin/carddisp.pl?gene=GSDMD
SLC26A2	Solute Carrier Family 26 Member 2	Protein Coding	43	GC05P149944	0.645481	https://www.genecards.org/cgi-bin/carddisp.pl?gene=SLC26A2
KLK4	Kallikrein Related Peptidase 4	Protein Coding	40	GC19M057542	0.645481	https://www.genecards.org/cgi-bin/carddisp.pl?gene=KLK4
CTRL	Chymotrypsin Like	Protein Coding	37	GC16M067927	0.645481	https://www.genecards.org/cgi-bin/carddisp.pl?gene=CTRL
DCD	Dermcidin	Protein Coding	36	GC12M054644	0.645481	https://www.genecards.org/cgi-bin/carddisp.pl?gene=DCD
SPINK9	Serine Peptidase Inhibitor Kazal Type 9	Protein Coding	27	GC05P148321	0.645481	https://www.genecards.org/cgi-bin/carddisp.pl?gene=SPINK9
RELB	RELB Proto-Oncogene, NF-KB Subunit	Protein Coding	43	GC19P045505	0.644295	https://www.genecards.org/cgi-bin/carddisp.pl?gene=RELB
PTGS2	Prostaglandin-Endoperoxide Synthase 2	Protein Coding	46	GC01M186640	0.640996	https://www.genecards.org/cgi-bin/carddisp.pl?gene=PTGS2
SESN2	Sestrin 2	Protein Coding	36	GC01P028270	0.640939	https://www.genecards.org/cgi-bin/carddisp.pl?gene=SESN2
TAGAP	T Cell Activation RhoGTPase Activating Protein	Protein Coding	36	GC06M159034	0.640939	https://www.genecards.org/cgi-bin/carddisp.pl?gene=TAGAP
ADRB1	Adrenoceptor Beta 1	Protein Coding	46	GC10P114044	0.639337	https://www.genecards.org/cgi-bin/carddisp.pl?gene=ADRB1
ADD1	Adducin 1	Protein Coding	43	GC04P002855	0.639337	https://www.genecards.org/cgi-bin/carddisp.pl?gene=ADD1
PLA2G10	Phospholipase A2 Group X	Protein Coding	41	GC16M014672	0.639337	https://www.genecards.org/cgi-bin/carddisp.pl?gene=PLA2G10
IRF1	Interferon Regulatory Factor 1	Protein Coding	45	GC05M132440	0.637219	https://www.genecards.org/cgi-bin/carddisp.pl?gene=IRF1
CEBPB	CCAAT Enhancer Binding Protein Beta	Protein Coding	42	GC20P050190	0.626701	https://www.genecards.org/cgi-bin/carddisp.pl?gene=CEBPB
CTSD	Cathepsin D	Protein Coding	48	GC11M001752	0.626294	https://www.genecards.org/cgi-bin/carddisp.pl?gene=CTSD
SHH	Sonic Hedgehog Signaling Molecule	Protein Coding	47	GC07M155799	0.626294	https://www.genecards.org/cgi-bin/carddisp.pl?gene=SHH
TNFSF13B	TNF Superfamily Member 13b	Protein Coding	42	GC13P108251	0.626294	https://www.genecards.org/cgi-bin/carddisp.pl?gene=TNFSF13B
CORO1A	Coronin 1A	Protein Coding	41	GC16P037761	0.626294	https://www.genecards.org/cgi-bin/carddisp.pl?gene=CORO1A
GFI1	Growth Factor Independent 1 Transcriptional Repressor	Protein Coding	39	GC01M092474	0.626294	https://www.genecards.org/cgi-bin/carddisp.pl?gene=GFI1
DES	Desmin	Protein Coding	45	GC02P219418	0.616972	https://www.genecards.org/cgi-bin/carddisp.pl?gene=DES
PNP	Purine Nucleoside Phosphorylase	Protein Coding	44	GC14P020468	0.616972	https://www.genecards.org/cgi-bin/carddisp.pl?gene=PNP
CARD9	Caspase Recruitment Domain Family Member 9	Protein Coding	42	GC09M136361	0.616972	https://www.genecards.org/cgi-bin/carddisp.pl?gene=CARD9
SLC37A4	Solute Carrier Family 37 Member 4	Protein Coding	42	GC11M119024	0.616972	https://www.genecards.org/cgi-bin/carddisp.pl?gene=SLC37A4
ADCYAP1	Adenylate Cyclase Activating Polypeptide 1	Protein Coding	40	GC18P000895	0.616972	https://www.genecards.org/cgi-bin/carddisp.pl?gene=ADCYAP1
FERMT2	FERM Domain Containing Kindlin 2	Protein Coding	38	GC14M052857	0.616972	https://www.genecards.org/cgi-bin/carddisp.pl?gene=FERMT2
OTUD1	OTU Deubiquitinase 1	Protein Coding	31	GC10P023439	0.616972	https://www.genecards.org/cgi-bin/carddisp.pl?gene=OTUD1
RBP4	Retinol Binding Protein 4	Protein Coding	42	GC10M093591	0.612327	https://www.genecards.org/cgi-bin/carddisp.pl?gene=RBP4
KRT18	Keratin 18	Protein Coding	46	GC12P052948	0.612289	https://www.genecards.org/cgi-bin/carddisp.pl?gene=KRT18
HPX	Hemopexin	Protein Coding	38	GC11M006435	0.612289	https://www.genecards.org/cgi-bin/carddisp.pl?gene=HPX
TGFBI	Transforming Growth Factor Beta Induced	Protein Coding	43	GC05P136027	0.606884	https://www.genecards.org/cgi-bin/carddisp.pl?gene=TGFBI
AGT	Angiotensinogen	Protein Coding	47	GC01M230702	0.605772	https://www.genecards.org/cgi-bin/carddisp.pl?gene=AGT
PPBP	Pro-Platelet Basic Protein	Protein Coding	41	GC04M073986	0.605772	https://www.genecards.org/cgi-bin/carddisp.pl?gene=PPBP
PLA2G2D	Phospholipase A2 Group IID	Protein Coding	40	GC01M020111	0.605772	https://www.genecards.org/cgi-bin/carddisp.pl?gene=PLA2G2D
MYOG	Myogenin	Protein Coding	38	GC01M203083	0.605772	https://www.genecards.org/cgi-bin/carddisp.pl?gene=MYOG
CYP3A4	Cytochrome P450 Family 3 Subfamily A Member 4	Protein Coding	48	GC07M099759	0.597731	https://www.genecards.org/cgi-bin/carddisp.pl?gene=CYP3A4
GUSB	Glucuronidase Beta	Protein Coding	45	GC07M065960	0.597731	https://www.genecards.org/cgi-bin/carddisp.pl?gene=GUSB
DUSP3	Dual Specificity Phosphatase 3	Protein Coding	42	GC17M043766	0.597197	https://www.genecards.org/cgi-bin/carddisp.pl?gene=DUSP3
TBK1	TANK Binding Kinase 1	Protein Coding	47	GC12P064451	0.593154	https://www.genecards.org/cgi-bin/carddisp.pl?gene=TBK1
ABCB4	ATP Binding Cassette Subfamily B Member 4	Protein Coding	44	GC07M087401	0.593154	https://www.genecards.org/cgi-bin/carddisp.pl?gene=ABCB4
NKX2-1	NK2 Homeobox 1	Protein Coding	44	GC14M036516	0.593154	https://www.genecards.org/cgi-bin/carddisp.pl?gene=NKX2-1
CLU	Clusterin	Protein Coding	43	GC08M027596	0.593154	https://www.genecards.org/cgi-bin/carddisp.pl?gene=CLU
DNASE1L3	Deoxyribonuclease 1 Like 3	Protein Coding	42	GC03M058192	0.593154	https://www.genecards.org/cgi-bin/carddisp.pl?gene=DNASE1L3
NUP98	Nucleoporin 98 And 96 Precursor	Protein Coding	41	GC11M003671	0.593154	https://www.genecards.org/cgi-bin/carddisp.pl?gene=NUP98
SELPLG	Selectin P Ligand	Protein Coding	40	GC12M108621	0.593154	https://www.genecards.org/cgi-bin/carddisp.pl?gene=SELPLG
TTC7A	Tetratricopeptide Repeat Domain 7A	Protein Coding	36	GC02P046906	0.593154	https://www.genecards.org/cgi-bin/carddisp.pl?gene=TTC7A
GSTM1	Glutathione S-Transferase Mu 1	Protein Coding	40	GC01P109687	0.586158	https://www.genecards.org/cgi-bin/carddisp.pl?gene=GSTM1
LILRB2	Leukocyte Immunoglobulin Like Receptor B2	Protein Coding	39	GC19M057756	0.586158	https://www.genecards.org/cgi-bin/carddisp.pl?gene=LILRB2
ABO	ABO, Alpha 1-3-N-Acetylgalactosaminyltransferase And Alpha 1-3-Galactosyltransferase	Protein Coding	35	GC09M133250	0.586158	https://www.genecards.org/cgi-bin/carddisp.pl?gene=ABO
NOD1	Nucleotide Binding Oligomerization Domain Containing 1	Protein Coding	42	GC07M030424	0.581815	https://www.genecards.org/cgi-bin/carddisp.pl?gene=NOD1
CREBBP	CREB Binding Protein	Protein Coding	50	GC16M005641	0.572801	https://www.genecards.org/cgi-bin/carddisp.pl?gene=CREBBP
IKBKB	Inhibitor Of Nuclear Factor Kappa B Kinase Subunit Beta	Protein Coding	50	GC08P042271	0.563619	https://www.genecards.org/cgi-bin/carddisp.pl?gene=IKBKB
PPIC	Peptidylprolyl Isomerase C	Protein Coding	39	GC05M123023	0.563619	https://www.genecards.org/cgi-bin/carddisp.pl?gene=PPIC
FUT4	Fucosyltransferase 4	Protein Coding	35	GC11P094544	0.563619	https://www.genecards.org/cgi-bin/carddisp.pl?gene=FUT4
REL	REL Proto-Oncogene, NF-KB Subunit	Protein Coding	44	GC02P060881	0.562029	https://www.genecards.org/cgi-bin/carddisp.pl?gene=REL
ACADVL	Acyl-CoA Dehydrogenase Very Long Chain	Protein Coding	43	GC17P007219	0.562029	https://www.genecards.org/cgi-bin/carddisp.pl?gene=ACADVL
TGFA	Transforming Growth Factor Alpha	Protein Coding	43	GC02M070447	0.562029	https://www.genecards.org/cgi-bin/carddisp.pl?gene=TGFA
TPH1	Tryptophan Hydroxylase 1	Protein Coding	42	GC11M018040	0.562029	https://www.genecards.org/cgi-bin/carddisp.pl?gene=TPH1
CALR	Calreticulin	Protein Coding	48	GC19P012938	0.548378	https://www.genecards.org/cgi-bin/carddisp.pl?gene=CALR
TGIF1	TGFB Induced Factor Homeobox 1	Protein Coding	44	GC18P003411	0.548378	https://www.genecards.org/cgi-bin/carddisp.pl?gene=TGIF1
F11	Coagulation Factor XI	Protein Coding	43	GC04P186265	0.548378	https://www.genecards.org/cgi-bin/carddisp.pl?gene=F11
CYP2C9	Cytochrome P450 Family 2 Subfamily C Member 9	Protein Coding	47	GC10P094938	0.544504	https://www.genecards.org/cgi-bin/carddisp.pl?gene=CYP2C9
CYP2C19	Cytochrome P450 Family 2 Subfamily C Member 19	Protein Coding	47	GC10P094762	0.544504	https://www.genecards.org/cgi-bin/carddisp.pl?gene=CYP2C19
BRCA2	BRCA2 DNA Repair Associated	Protein Coding	47	GC13P032315	0.544504	https://www.genecards.org/cgi-bin/carddisp.pl?gene=BRCA2
IFNGR1	Interferon Gamma Receptor 1	Protein Coding	47	GC06M137197	0.544504	https://www.genecards.org/cgi-bin/carddisp.pl?gene=IFNGR1
JUP	Junction Plakoglobin	Protein Coding	45	GC17M041754	0.544504	https://www.genecards.org/cgi-bin/carddisp.pl?gene=JUP
PTPN6	Protein Tyrosine Phosphatase Non-Receptor Type 6	Protein Coding	47	GC12P016439	0.53869	https://www.genecards.org/cgi-bin/carddisp.pl?gene=PTPN6
NQO1	NAD(P)H Quinone Dehydrogenase 1	Protein Coding	46	GC16M069706	0.53869	https://www.genecards.org/cgi-bin/carddisp.pl?gene=NQO1
RBM4	RNA Binding Motif Protein 4	Protein Coding	39	GC11P066638	0.53869	https://www.genecards.org/cgi-bin/carddisp.pl?gene=RBM4
IL19	Interleukin 19	Protein Coding	38	GC01P206770	0.53869	https://www.genecards.org/cgi-bin/carddisp.pl?gene=IL19
EPRS1	Glutamyl-Prolyl-TRNA Synthetase 1	Protein Coding	34	GC01M219969	0.53869	https://www.genecards.org/cgi-bin/carddisp.pl?gene=EPRS1
LOC107133510	Origin Of Replication At HBB	Biological Region	2	GC11P005222	0.53869	https://www.genecards.org/cgi-bin/carddisp.pl?gene=LOC107133510
NFKBIA	NFKB Inhibitor Alpha	Protein Coding	48	GC14M035401	0.530259	https://www.genecards.org/cgi-bin/carddisp.pl?gene=NFKBIA
ALPP	Alkaline Phosphatase, Placental	Protein Coding	43	GC02P232378	0.530259	https://www.genecards.org/cgi-bin/carddisp.pl?gene=ALPP
BAD	BCL2 Associated Agonist Of Cell Death	Protein Coding	43	GC11M079946	0.530259	https://www.genecards.org/cgi-bin/carddisp.pl?gene=BAD
DBH	Dopamine Beta-Hydroxylase	Protein Coding	48	GC09P133636	0.511367	https://www.genecards.org/cgi-bin/carddisp.pl?gene=DBH
NPC1	NPC Intracellular Cholesterol Transporter 1	Protein Coding	45	GC18M023506	0.511367	https://www.genecards.org/cgi-bin/carddisp.pl?gene=NPC1
RASGRP1	RAS Guanyl Releasing Protein 1	Protein Coding	45	GC15M038488	0.511367	https://www.genecards.org/cgi-bin/carddisp.pl?gene=RASGRP1
CD3D	CD3d Molecule	Protein Coding	44	GC11M118338	0.511367	https://www.genecards.org/cgi-bin/carddisp.pl?gene=CD3D
IFIH1	Interferon Induced With Helicase C Domain 1	Protein Coding	44	GC02M162267	0.511367	https://www.genecards.org/cgi-bin/carddisp.pl?gene=IFIH1
VAV1	Vav Guanine Nucleotide Exchange Factor 1	Protein Coding	44	GC19P006772	0.511367	https://www.genecards.org/cgi-bin/carddisp.pl?gene=VAV1
AP3B1	Adaptor Related Protein Complex 3 Subunit Beta 1	Protein Coding	43	GC05M078000	0.511367	https://www.genecards.org/cgi-bin/carddisp.pl?gene=AP3B1
LOX	Lysyl Oxidase	Protein Coding	43	GC05M122063	0.511367	https://www.genecards.org/cgi-bin/carddisp.pl?gene=LOX
RASGRP2	RAS Guanyl Releasing Protein 2	Protein Coding	43	GC11M064726	0.511367	https://www.genecards.org/cgi-bin/carddisp.pl?gene=RASGRP2
FERMT1	FERM Domain Containing Kindlin 1	Protein Coding	42	GC20M006074	0.511367	https://www.genecards.org/cgi-bin/carddisp.pl?gene=FERMT1
INVS	Inversin	Protein Coding	42	GC09P100099	0.511367	https://www.genecards.org/cgi-bin/carddisp.pl?gene=INVS
U2AF1	U2 Small Nuclear RNA Auxiliary Factor 1	Protein Coding	42	GC21M043092	0.511367	https://www.genecards.org/cgi-bin/carddisp.pl?gene=U2AF1
EEF1A1	Eukaryotic Translation Elongation Factor 1 Alpha 1	Protein Coding	41	GC06M073515	0.511367	https://www.genecards.org/cgi-bin/carddisp.pl?gene=EEF1A1
TCOF1	Treacle Ribosome Biogenesis Factor 1	Protein Coding	41	GC05P150358	0.511367	https://www.genecards.org/cgi-bin/carddisp.pl?gene=TCOF1
HOXD13	Homeobox D13	Protein Coding	40	GC02P176092	0.511367	https://www.genecards.org/cgi-bin/carddisp.pl?gene=HOXD13
LAMP1	Lysosomal Associated Membrane Protein 1	Protein Coding	40	GC13P113297	0.511367	https://www.genecards.org/cgi-bin/carddisp.pl?gene=LAMP1
MPDU1	Mannose-P-Dolichol Utilization Defect 1	Protein Coding	40	GC17P007583	0.511367	https://www.genecards.org/cgi-bin/carddisp.pl?gene=MPDU1
PTF1A	Pancreas Associated Transcription Factor 1a	Protein Coding	40	GC10P023194	0.511367	https://www.genecards.org/cgi-bin/carddisp.pl?gene=PTF1A
SUMF1	Sulfatase Modifying Factor 1	Protein Coding	40	GC03M003700	0.511367	https://www.genecards.org/cgi-bin/carddisp.pl?gene=SUMF1
WASL	WASP Like Actin Nucleation Promoting Factor	Protein Coding	40	GC07M123681	0.511367	https://www.genecards.org/cgi-bin/carddisp.pl?gene=WASL
VANGL1	VANGL Planar Cell Polarity Protein 1	Protein Coding	40	GC01P115641	0.511367	https://www.genecards.org/cgi-bin/carddisp.pl?gene=VANGL1
NHEJ1	Non-Homologous End Joining Factor 1	Protein Coding	40	GC02M219103	0.511367	https://www.genecards.org/cgi-bin/carddisp.pl?gene=NHEJ1
TINF2	TERF1 Interacting Nuclear Factor 2	Protein Coding	40	GC14M024248	0.511367	https://www.genecards.org/cgi-bin/carddisp.pl?gene=TINF2
EN2	Engrailed Homeobox 2	Protein Coding	39	GC07P155459	0.511367	https://www.genecards.org/cgi-bin/carddisp.pl?gene=EN2
GDF11	Growth Differentiation Factor 11	Protein Coding	39	GC12P055743	0.511367	https://www.genecards.org/cgi-bin/carddisp.pl?gene=GDF11
NCAPD3	Non-SMC Condensin II Complex Subunit D3	Protein Coding	39	GC11M134150	0.511367	https://www.genecards.org/cgi-bin/carddisp.pl?gene=NCAPD3
PPL	Periplakin	Protein Coding	39	GC16M005694	0.511367	https://www.genecards.org/cgi-bin/carddisp.pl?gene=PPL
TLN1	Talin 1	Protein Coding	39	GC09M035696	0.511367	https://www.genecards.org/cgi-bin/carddisp.pl?gene=TLN1
APBB1IP	Amyloid Beta Precursor Protein Binding Family B Member 1 Interacting Protein	Protein Coding	38	GC10P026462	0.511367	https://www.genecards.org/cgi-bin/carddisp.pl?gene=APBB1IP
GBX2	Gastrulation Brain Homeobox 2	Protein Coding	38	GC02M236165	0.511367	https://www.genecards.org/cgi-bin/carddisp.pl?gene=GBX2
MAGT1	Magnesium Transporter 1	Protein Coding	38	GC0XM077884	0.511367	https://www.genecards.org/cgi-bin/carddisp.pl?gene=MAGT1
STX11	Syntaxin 11	Protein Coding	38	GC06P144156	0.511367	https://www.genecards.org/cgi-bin/carddisp.pl?gene=STX11
BST2	Bone Marrow Stromal Cell Antigen 2	Protein Coding	37	GC19M017403	0.511367	https://www.genecards.org/cgi-bin/carddisp.pl?gene=BST2
GP2	Glycoprotein 2	Protein Coding	37	GC16M020309	0.511367	https://www.genecards.org/cgi-bin/carddisp.pl?gene=GP2
GTPBP1	GTP Binding Protein 1	Protein Coding	37	GC22P038705	0.511367	https://www.genecards.org/cgi-bin/carddisp.pl?gene=GTPBP1
ZHX2	Zinc Fingers And Homeoboxes 2	Protein Coding	37	GC08P122781	0.511367	https://www.genecards.org/cgi-bin/carddisp.pl?gene=ZHX2
BLOC1S1	Biogenesis Of Lysosomal Organelles Complex 1 Subunit 1	Protein Coding	35	GC12P055834	0.511367	https://www.genecards.org/cgi-bin/carddisp.pl?gene=BLOC1S1
ARID5A	AT-Rich Interaction Domain 5A	Protein Coding	35	GC02P096536	0.511367	https://www.genecards.org/cgi-bin/carddisp.pl?gene=ARID5A
NHS	NHS Actin Remodeling Regulator	Protein Coding	35	GC0XP017393	0.511367	https://www.genecards.org/cgi-bin/carddisp.pl?gene=NHS
SUGCT	Succinyl-CoA:Glutarate-CoA Transferase	Protein Coding	35	GC07P040134	0.511367	https://www.genecards.org/cgi-bin/carddisp.pl?gene=SUGCT
ITGAD	Integrin Subunit Alpha D	Protein Coding	34	GC16P037860	0.511367	https://www.genecards.org/cgi-bin/carddisp.pl?gene=ITGAD
ARMC3	Armadillo Repeat Containing 3	Protein Coding	32	GC10P022928	0.511367	https://www.genecards.org/cgi-bin/carddisp.pl?gene=ARMC3
GBX1	Gastrulation Brain Homeobox 1	Protein Coding	32	GC07M151148	0.511367	https://www.genecards.org/cgi-bin/carddisp.pl?gene=GBX1
ERVW-1	Endogenous Retrovirus Group W Member 1, Envelope	Protein Coding	32	GC07M092468	0.511367	https://www.genecards.org/cgi-bin/carddisp.pl?gene=ERVW-1
ETV3L	ETS Variant Transcription Factor 3 Like	Protein Coding	27	GC01M157092	0.511367	https://www.genecards.org/cgi-bin/carddisp.pl?gene=ETV3L
IGHV4-38-2	Immunoglobulin Heavy Variable 4-38-2	Protein Coding	7	GC14U901616	0.511367	https://www.genecards.org/cgi-bin/carddisp.pl?gene=IGHV4-38-2
HOXA@	Homeobox A Cluster	Gene Cluster	5	GC07U990048	0.511367	https://www.genecards.org/cgi-bin/carddisp.pl?gene=HOXA%40
HOXD@	Homeobox D Cluster	Gene Cluster	5	GC02U990047	0.511367	https://www.genecards.org/cgi-bin/carddisp.pl?gene=HOXD%40
MAPK10	Mitogen-Activated Protein Kinase 10	Protein Coding	48	GC04M085990	0.510967	https://www.genecards.org/cgi-bin/carddisp.pl?gene=MAPK10
P2RY11	Purinergic Receptor P2Y11	Protein Coding	42	GC19P010184	0.510967	https://www.genecards.org/cgi-bin/carddisp.pl?gene=P2RY11
H6PD	Hexose-6-Phosphate Dehydrogenase/Glucose 1-Dehydrogenase	Protein Coding	40	GC01P009234	0.510967	https://www.genecards.org/cgi-bin/carddisp.pl?gene=H6PD
C4BPA	Complement Component 4 Binding Protein Alpha	Protein Coding	39	GC01P207105	0.510967	https://www.genecards.org/cgi-bin/carddisp.pl?gene=C4BPA
BOK	BCL2 Family Apoptosis Regulator BOK	Protein Coding	38	GC02P241558	0.510967	https://www.genecards.org/cgi-bin/carddisp.pl?gene=BOK
MARCO	Macrophage Receptor With Collagenous Structure	Protein Coding	38	GC02P118942	0.510967	https://www.genecards.org/cgi-bin/carddisp.pl?gene=MARCO
CRISPLD2	Cysteine Rich Secretory Protein LCCL Domain Containing 2	Protein Coding	35	GC16P084819	0.510967	https://www.genecards.org/cgi-bin/carddisp.pl?gene=CRISPLD2
MIR7-1	MicroRNA 7-1	RNA Gene	18	GC09M089391	0.510967	https://www.genecards.org/cgi-bin/carddisp.pl?gene=MIR7-1
DPYD	Dihydropyrimidine Dehydrogenase	Protein Coding	50	GC01M097015	0.510939	https://www.genecards.org/cgi-bin/carddisp.pl?gene=DPYD
EP300	E1A Binding Protein P300	Protein Coding	48	GC22P041091	0.510939	https://www.genecards.org/cgi-bin/carddisp.pl?gene=EP300
GLA	Galactosidase Alpha	Protein Coding	46	GC0XM101393	0.510939	https://www.genecards.org/cgi-bin/carddisp.pl?gene=GLA
MECOM	MDS1 And EVI1 Complex Locus	Protein Coding	46	GC03M169083	0.510939	https://www.genecards.org/cgi-bin/carddisp.pl?gene=MECOM
RYR1	Ryanodine Receptor 1	Protein Coding	44	GC19P044882	0.510939	https://www.genecards.org/cgi-bin/carddisp.pl?gene=RYR1
GALNS	Galactosamine (N-Acetyl)-6-Sulfatase	Protein Coding	43	GC16M088813	0.510939	https://www.genecards.org/cgi-bin/carddisp.pl?gene=GALNS
ICAM2	Intercellular Adhesion Molecule 2	Protein Coding	42	GC17M064002	0.510939	https://www.genecards.org/cgi-bin/carddisp.pl?gene=ICAM2
SI	Sucrase-Isomaltase	Protein Coding	42	GC03M164978	0.510939	https://www.genecards.org/cgi-bin/carddisp.pl?gene=SI
ALG6	ALG6 Alpha-1,3-Glucosyltransferase	Protein Coding	40	GC01P063367	0.510939	https://www.genecards.org/cgi-bin/carddisp.pl?gene=ALG6
CHKA	Choline Kinase Alpha	Protein Coding	40	GC11M068052	0.510939	https://www.genecards.org/cgi-bin/carddisp.pl?gene=CHKA
IL9	Interleukin 9	Protein Coding	40	GC05M135891	0.510939	https://www.genecards.org/cgi-bin/carddisp.pl?gene=IL9
MRAP	Melanocortin 2 Receptor Accessory Protein	Protein Coding	35	GC21P032291	0.510939	https://www.genecards.org/cgi-bin/carddisp.pl?gene=MRAP
STING1	Stimulator Of Interferon Response CGAMP Interactor 1	Protein Coding	32	GC05M139476	0.510939	https://www.genecards.org/cgi-bin/carddisp.pl?gene=STING1
MMP3	Matrix Metallopeptidase 3	Protein Coding	48	GC11M102835	0.510393	https://www.genecards.org/cgi-bin/carddisp.pl?gene=MMP3
RIPK1	Receptor Interacting Serine/Threonine Kinase 1	Protein Coding	47	GC06P003116	0.510393	https://www.genecards.org/cgi-bin/carddisp.pl?gene=RIPK1
F12	Coagulation Factor XII	Protein Coding	46	GC05M177402	0.510393	https://www.genecards.org/cgi-bin/carddisp.pl?gene=F12
BIRC3	Baculoviral IAP Repeat Containing 3	Protein Coding	44	GC11P102317	0.510393	https://www.genecards.org/cgi-bin/carddisp.pl?gene=BIRC3
TAT	Tyrosine Aminotransferase	Protein Coding	42	GC16M071565	0.510393	https://www.genecards.org/cgi-bin/carddisp.pl?gene=TAT
HBA1	Hemoglobin Subunit Alpha 1	Protein Coding	40	GC16P007949	0.510393	https://www.genecards.org/cgi-bin/carddisp.pl?gene=HBA1
HAVCR1	Hepatitis A Virus Cellular Receptor 1	Protein Coding	40	GC05M157028	0.510393	https://www.genecards.org/cgi-bin/carddisp.pl?gene=HAVCR1
FST	Follistatin	Protein Coding	44	GC05P053480	0.506684	https://www.genecards.org/cgi-bin/carddisp.pl?gene=FST
TAB1	TGF-Beta Activated Kinase 1 (MAP3K7) Binding Protein 1	Protein Coding	40	GC22P039419	0.506684	https://www.genecards.org/cgi-bin/carddisp.pl?gene=TAB1
PSME3	Proteasome Activator Subunit 3	Protein Coding	40	GC17P042824	0.491592	https://www.genecards.org/cgi-bin/carddisp.pl?gene=PSME3
GPX1	Glutathione Peroxidase 1	Protein Coding	45	GC03M050609	0.490241	https://www.genecards.org/cgi-bin/carddisp.pl?gene=GPX1
HRH4	Histamine Receptor H4	Protein Coding	43	GC18P024460	0.490241	https://www.genecards.org/cgi-bin/carddisp.pl?gene=HRH4
IL17F	Interleukin 17F	Protein Coding	39	GC06M056882	0.490241	https://www.genecards.org/cgi-bin/carddisp.pl?gene=IL17F
NPPC	Natriuretic Peptide C	Protein Coding	39	GC02M231921	0.490241	https://www.genecards.org/cgi-bin/carddisp.pl?gene=NPPC
PPM1D	Protein Phosphatase, Mg2+/Mn2+ Dependent 1D	Protein Coding	44	GC17P060600	0.476828	https://www.genecards.org/cgi-bin/carddisp.pl?gene=PPM1D
PON3	Paraoxonase 3	Protein Coding	42	GC07M095359	0.476828	https://www.genecards.org/cgi-bin/carddisp.pl?gene=PON3
PON2	Paraoxonase 2	Protein Coding	41	GC07M095404	0.476828	https://www.genecards.org/cgi-bin/carddisp.pl?gene=PON2
VTN	Vitronectin	Protein Coding	41	GC17M032763	0.476828	https://www.genecards.org/cgi-bin/carddisp.pl?gene=VTN
DDT	D-Dopachrome Tautomerase	Protein Coding	36	GC22M023971	0.476828	https://www.genecards.org/cgi-bin/carddisp.pl?gene=DDT
CALCB	Calcitonin Related Polypeptide Beta	Protein Coding	35	GC11P014904	0.476828	https://www.genecards.org/cgi-bin/carddisp.pl?gene=CALCB
TNIP3	TNFAIP3 Interacting Protein 3	Protein Coding	35	GC04M121131	0.476828	https://www.genecards.org/cgi-bin/carddisp.pl?gene=TNIP3
MIR214	MicroRNA 214	RNA Gene	20	GC01M172234	0.476828	https://www.genecards.org/cgi-bin/carddisp.pl?gene=MIR214
LINC00887	Long Intergenic Non-Protein Coding RNA 887	RNA Gene	17	GC03M194262	0.476828	https://www.genecards.org/cgi-bin/carddisp.pl?gene=LINC00887
MIR210HG	MIR210 Host Gene	RNA Gene	16	GC11M000563	0.476828	https://www.genecards.org/cgi-bin/carddisp.pl?gene=MIR210HG
LINC01629	Long Intergenic Non-Protein Coding RNA 1629	RNA Gene	11	GC14P076962	0.476828	https://www.genecards.org/cgi-bin/carddisp.pl?gene=LINC01629
LDLR	Low Density Lipoprotein Receptor	Protein Coding	47	GC19P011091	0.467703	https://www.genecards.org/cgi-bin/carddisp.pl?gene=LDLR
ACE2	Angiotensin Converting Enzyme 2	Protein Coding	46	GC0XM015494	0.467703	https://www.genecards.org/cgi-bin/carddisp.pl?gene=ACE2
IRS1	Insulin Receptor Substrate 1	Protein Coding	45	GC02M226731	0.467703	https://www.genecards.org/cgi-bin/carddisp.pl?gene=IRS1
PDE2A	Phosphodiesterase 2A	Protein Coding	44	GC11M072576	0.467703	https://www.genecards.org/cgi-bin/carddisp.pl?gene=PDE2A
NR1I3	Nuclear Receptor Subfamily 1 Group I Member 3	Protein Coding	43	GC01M161229	0.467703	https://www.genecards.org/cgi-bin/carddisp.pl?gene=NR1I3
ARFGEF1	ADP Ribosylation Factor Guanine Nucleotide Exchange Factor 1	Protein Coding	37	GC08M067173	0.467703	https://www.genecards.org/cgi-bin/carddisp.pl?gene=ARFGEF1
TH	Tyrosine Hydroxylase	Protein Coding	50	GC11M002163	0.467196	https://www.genecards.org/cgi-bin/carddisp.pl?gene=TH
CDC42	Cell Division Cycle 42	Protein Coding	48	GC01P022208	0.467196	https://www.genecards.org/cgi-bin/carddisp.pl?gene=CDC42
NOTCH2	Notch Receptor 2	Protein Coding	47	GC01M119911	0.467196	https://www.genecards.org/cgi-bin/carddisp.pl?gene=NOTCH2
PRKDC	Protein Kinase, DNA-Activated, Catalytic Subunit	Protein Coding	47	GC08M047773	0.467196	https://www.genecards.org/cgi-bin/carddisp.pl?gene=PRKDC
STAT5B	Signal Transducer And Activator Of Transcription 5B	Protein Coding	47	GC17M042199	0.467196	https://www.genecards.org/cgi-bin/carddisp.pl?gene=STAT5B
POR	Cytochrome P450 Oxidoreductase	Protein Coding	47	GC07P075899	0.467196	https://www.genecards.org/cgi-bin/carddisp.pl?gene=POR
MC2R	Melanocortin 2 Receptor	Protein Coding	46	GC18M021813	0.467196	https://www.genecards.org/cgi-bin/carddisp.pl?gene=MC2R
PTPN22	Protein Tyrosine Phosphatase Non-Receptor Type 22	Protein Coding	46	GC01M113813	0.467196	https://www.genecards.org/cgi-bin/carddisp.pl?gene=PTPN22
SOX9	SRY-Box Transcription Factor 9	Protein Coding	45	GC17P072121	0.467196	https://www.genecards.org/cgi-bin/carddisp.pl?gene=SOX9
VKORC1	Vitamin K Epoxide Reductase Complex Subunit 1	Protein Coding	45	GC16M034449	0.467196	https://www.genecards.org/cgi-bin/carddisp.pl?gene=VKORC1
ACHE	Acetylcholinesterase (Cartwright Blood Group)	Protein Coding	44	GC07M100889	0.467196	https://www.genecards.org/cgi-bin/carddisp.pl?gene=ACHE
NCAM1	Neural Cell Adhesion Molecule 1	Protein Coding	44	GC11P112961	0.467196	https://www.genecards.org/cgi-bin/carddisp.pl?gene=NCAM1
NR0B1	Nuclear Receptor Subfamily 0 Group B Member 1	Protein Coding	44	GC0XM030304	0.467196	https://www.genecards.org/cgi-bin/carddisp.pl?gene=NR0B1
TYMP	Thymidine Phosphorylase	Protein Coding	44	GC22M050525	0.467196	https://www.genecards.org/cgi-bin/carddisp.pl?gene=TYMP
SH2D1A	SH2 Domain Containing 1A	Protein Coding	44	GC0XP124227	0.467196	https://www.genecards.org/cgi-bin/carddisp.pl?gene=SH2D1A
VIPR1	Vasoactive Intestinal Peptide Receptor 1	Protein Coding	44	GC03P042490	0.467196	https://www.genecards.org/cgi-bin/carddisp.pl?gene=VIPR1
CLEC7A	C-Type Lectin Domain Containing 7A	Protein Coding	42	GC12M018215	0.467196	https://www.genecards.org/cgi-bin/carddisp.pl?gene=CLEC7A
LAMP2	Lysosomal Associated Membrane Protein 2	Protein Coding	42	GC0XM120426	0.467196	https://www.genecards.org/cgi-bin/carddisp.pl?gene=LAMP2
NOX1	NADPH Oxidase 1	Protein Coding	40	GC0XM100843	0.467196	https://www.genecards.org/cgi-bin/carddisp.pl?gene=NOX1
GNRH1	Gonadotropin Releasing Hormone 1	Protein Coding	39	GC08M025419	0.467196	https://www.genecards.org/cgi-bin/carddisp.pl?gene=GNRH1
MGAM	Maltase-Glucoamylase	Protein Coding	39	GC07P147126	0.467196	https://www.genecards.org/cgi-bin/carddisp.pl?gene=MGAM
RHOD	Ras Homolog Family Member D	Protein Coding	37	GC11P068249	0.467196	https://www.genecards.org/cgi-bin/carddisp.pl?gene=RHOD
MSH6	MutS Homolog 6	Protein Coding	47	GC02P047695	0.456424	https://www.genecards.org/cgi-bin/carddisp.pl?gene=MSH6
MLH1	MutL Homolog 1	Protein Coding	46	GC03P036993	0.456424	https://www.genecards.org/cgi-bin/carddisp.pl?gene=MLH1
MSH2	MutS Homolog 2	Protein Coding	46	GC02P047402	0.456424	https://www.genecards.org/cgi-bin/carddisp.pl?gene=MSH2
IRF5	Interferon Regulatory Factor 5	Protein Coding	45	GC07P128937	0.456424	https://www.genecards.org/cgi-bin/carddisp.pl?gene=IRF5
CCR3	C-C Motif Chemokine Receptor 3	Protein Coding	44	GC03P046163	0.456424	https://www.genecards.org/cgi-bin/carddisp.pl?gene=CCR3
HADHA	Hydroxyacyl-CoA Dehydrogenase Trifunctional Multienzyme Complex Subunit Alpha	Protein Coding	44	GC02M026190	0.456424	https://www.genecards.org/cgi-bin/carddisp.pl?gene=HADHA
DSG2	Desmoglein 2	Protein Coding	44	GC18P031498	0.456424	https://www.genecards.org/cgi-bin/carddisp.pl?gene=DSG2
TARDBP	TAR DNA Binding Protein	Protein Coding	44	GC01P011013	0.456424	https://www.genecards.org/cgi-bin/carddisp.pl?gene=TARDBP
CPE	Carboxypeptidase E	Protein Coding	43	GC04P165361	0.456424	https://www.genecards.org/cgi-bin/carddisp.pl?gene=CPE
KRT17	Keratin 17	Protein Coding	43	GC17M041619	0.456424	https://www.genecards.org/cgi-bin/carddisp.pl?gene=KRT17
MMP12	Matrix Metallopeptidase 12	Protein Coding	43	GC11M102862	0.456424	https://www.genecards.org/cgi-bin/carddisp.pl?gene=MMP12
AQP9	Aquaporin 9	Protein Coding	42	GC15P058138	0.456424	https://www.genecards.org/cgi-bin/carddisp.pl?gene=AQP9
IL23R	Interleukin 23 Receptor	Protein Coding	42	GC01P067138	0.456424	https://www.genecards.org/cgi-bin/carddisp.pl?gene=IL23R
FOXM1	Forkhead Box M1	Protein Coding	42	GC12M002857	0.456424	https://www.genecards.org/cgi-bin/carddisp.pl?gene=FOXM1
MYO9B	Myosin IXB	Protein Coding	42	GC19P031533	0.456424	https://www.genecards.org/cgi-bin/carddisp.pl?gene=MYO9B
TNFSF15	TNF Superfamily Member 15	Protein Coding	42	GC09M114784	0.456424	https://www.genecards.org/cgi-bin/carddisp.pl?gene=TNFSF15
TNNT1	Troponin T1, Slow Skeletal Type	Protein Coding	42	GC19M055132	0.456424	https://www.genecards.org/cgi-bin/carddisp.pl?gene=TNNT1
SCO2	Synthesis Of Cytochrome C Oxidase 2	Protein Coding	42	GC22M050523	0.456424	https://www.genecards.org/cgi-bin/carddisp.pl?gene=SCO2
ROM1	Retinal Outer Segment Membrane Protein 1	Protein Coding	42	GC11P062611	0.456424	https://www.genecards.org/cgi-bin/carddisp.pl?gene=ROM1
SMAD7	SMAD Family Member 7	Protein Coding	42	GC18M048919	0.456424	https://www.genecards.org/cgi-bin/carddisp.pl?gene=SMAD7
DSC3	Desmocollin 3	Protein Coding	41	GC18M030990	0.456424	https://www.genecards.org/cgi-bin/carddisp.pl?gene=DSC3
CPB1	Carboxypeptidase B1	Protein Coding	40	GC03P148791	0.456424	https://www.genecards.org/cgi-bin/carddisp.pl?gene=CPB1
NDE1	NudE Neurodevelopment Protein 1	Protein Coding	40	GC16P016050	0.456424	https://www.genecards.org/cgi-bin/carddisp.pl?gene=NDE1
KRT6B	Keratin 6B	Protein Coding	39	GC12M052446	0.456424	https://www.genecards.org/cgi-bin/carddisp.pl?gene=KRT6B
COG2	Component Of Oligomeric Golgi Complex 2	Protein Coding	39	GC01P230642	0.456424	https://www.genecards.org/cgi-bin/carddisp.pl?gene=COG2
PROP1	PROP Paired-Like Homeobox 1	Protein Coding	39	GC05M177992	0.456424	https://www.genecards.org/cgi-bin/carddisp.pl?gene=PROP1
CLDN18	Claudin 18	Protein Coding	38	GC03P137998	0.456424	https://www.genecards.org/cgi-bin/carddisp.pl?gene=CLDN18
BFSP2	Beaded Filament Structural Protein 2	Protein Coding	38	GC03P133399	0.456424	https://www.genecards.org/cgi-bin/carddisp.pl?gene=BFSP2
CATSPER1	Cation Channel Sperm Associated 1	Protein Coding	38	GC11M080052	0.456424	https://www.genecards.org/cgi-bin/carddisp.pl?gene=CATSPER1
CRYGS	Crystallin Gamma S	Protein Coding	38	GC03M186538	0.456424	https://www.genecards.org/cgi-bin/carddisp.pl?gene=CRYGS
CD99	CD99 Molecule (Xg Blood Group)	Protein Coding	38	GC0XP002691	0.456424	https://www.genecards.org/cgi-bin/carddisp.pl?gene=CD99
KRT86	Keratin 86	Protein Coding	38	GC12P052249	0.456424	https://www.genecards.org/cgi-bin/carddisp.pl?gene=KRT86
KRT9	Keratin 9	Protein Coding	38	GC17M041565	0.456424	https://www.genecards.org/cgi-bin/carddisp.pl?gene=KRT9
DUSP19	Dual Specificity Phosphatase 19	Protein Coding	38	GC02P183078	0.456424	https://www.genecards.org/cgi-bin/carddisp.pl?gene=DUSP19
BFSP1	Beaded Filament Structural Protein 1	Protein Coding	37	GC20M017493	0.456424	https://www.genecards.org/cgi-bin/carddisp.pl?gene=BFSP1
BTNL2	Butyrophilin Like 2	Protein Coding	37	GC06M032393	0.456424	https://www.genecards.org/cgi-bin/carddisp.pl?gene=BTNL2
MUC2	Mucin 2, Oligomeric Mucus/Gel-Forming	Protein Coding	37	GC11P001074	0.456424	https://www.genecards.org/cgi-bin/carddisp.pl?gene=MUC2
OTOA	Otoancorin	Protein Coding	37	GC16P021792	0.456424	https://www.genecards.org/cgi-bin/carddisp.pl?gene=OTOA
REG4	Regenerating Family Member 4	Protein Coding	37	GC01M119794	0.456424	https://www.genecards.org/cgi-bin/carddisp.pl?gene=REG4
LIM2	Lens Intrinsic Membrane Protein 2	Protein Coding	36	GC19M051379	0.456424	https://www.genecards.org/cgi-bin/carddisp.pl?gene=LIM2
CEACAM8	CEA Cell Adhesion Molecule 8	Protein Coding	36	GC19M042580	0.456424	https://www.genecards.org/cgi-bin/carddisp.pl?gene=CEACAM8
IL4I1	Interleukin 4 Induced 1	Protein Coding	36	GC19M057446	0.456424	https://www.genecards.org/cgi-bin/carddisp.pl?gene=IL4I1
SLC16A12	Solute Carrier Family 16 Member 12	Protein Coding	36	GC10M089430	0.456424	https://www.genecards.org/cgi-bin/carddisp.pl?gene=SLC16A12
AGR3	Anterior Gradient 3, Protein Disulphide Isomerase Family Member	Protein Coding	35	GC07M016854	0.456424	https://www.genecards.org/cgi-bin/carddisp.pl?gene=AGR3
KRT25	Keratin 25	Protein Coding	35	GC17M040748	0.456424	https://www.genecards.org/cgi-bin/carddisp.pl?gene=KRT25
IBSP	Integrin Binding Sialoprotein	Protein Coding	35	GC04P087799	0.456424	https://www.genecards.org/cgi-bin/carddisp.pl?gene=IBSP
SCIN	Scinderin	Protein Coding	35	GC07P012570	0.456424	https://www.genecards.org/cgi-bin/carddisp.pl?gene=SCIN
SPRR1B	Small Proline Rich Protein 1B	Protein Coding	35	GC01P153031	0.456424	https://www.genecards.org/cgi-bin/carddisp.pl?gene=SPRR1B
UCN	Urocortin	Protein Coding	35	GC02M027308	0.456424	https://www.genecards.org/cgi-bin/carddisp.pl?gene=UCN
EYS	Eyes Shut Homolog	Protein Coding	34	GC06M063719	0.456424	https://www.genecards.org/cgi-bin/carddisp.pl?gene=EYS
LACC1	Laccase Domain Containing 1	Protein Coding	34	GC13P043879	0.456424	https://www.genecards.org/cgi-bin/carddisp.pl?gene=LACC1
ZFP90	ZFP90 Zinc Finger Protein	Protein Coding	33	GC16P068530	0.456424	https://www.genecards.org/cgi-bin/carddisp.pl?gene=ZFP90
MUC12	Mucin 12, Cell Surface Associated	Protein Coding	31	GC07P100969	0.456424	https://www.genecards.org/cgi-bin/carddisp.pl?gene=MUC12
ARMS2	Age-Related Maculopathy Susceptibility 2	Protein Coding	30	GC10P122454	0.456424	https://www.genecards.org/cgi-bin/carddisp.pl?gene=ARMS2
CNOT11	CCR4-NOT Transcription Complex Subunit 11	Protein Coding	28	GC02P101252	0.456424	https://www.genecards.org/cgi-bin/carddisp.pl?gene=CNOT11
CNMD	Chondromodulin	Protein Coding	28	GC13M052704	0.456424	https://www.genecards.org/cgi-bin/carddisp.pl?gene=CNMD
TMEM114	Transmembrane Protein 114	Protein Coding	27	GC16M008537	0.456424	https://www.genecards.org/cgi-bin/carddisp.pl?gene=TMEM114
INAVA	Innate Immunity Activator	Protein Coding	26	GC01P200892	0.456424	https://www.genecards.org/cgi-bin/carddisp.pl?gene=INAVA
IFNG-AS1	IFNG Antisense RNA 1	RNA Gene	17	GC12P067989	0.456424	https://www.genecards.org/cgi-bin/carddisp.pl?gene=IFNG-AS1
FOXD2-AS1	FOXD2 Adjacent Opposite Strand RNA 1	RNA Gene	15	GC01M047432	0.456424	https://www.genecards.org/cgi-bin/carddisp.pl?gene=FOXD2-AS1
C2-AS1	C2 Antisense RNA 1	RNA Gene	9	GC06M056524	0.456424	https://www.genecards.org/cgi-bin/carddisp.pl?gene=C2-AS1
PRKCD	Protein Kinase C Delta	Protein Coding	51	GC03P053156	0.442773	https://www.genecards.org/cgi-bin/carddisp.pl?gene=PRKCD
GSK3B	Glycogen Synthase Kinase 3 Beta	Protein Coding	47	GC03M119821	0.442773	https://www.genecards.org/cgi-bin/carddisp.pl?gene=GSK3B
CDKN1A	Cyclin Dependent Kinase Inhibitor 1A	Protein Coding	46	GC06P070291	0.442773	https://www.genecards.org/cgi-bin/carddisp.pl?gene=CDKN1A
YAP1	Yes1 Associated Transcriptional Regulator	Protein Coding	46	GC11P102110	0.442773	https://www.genecards.org/cgi-bin/carddisp.pl?gene=YAP1
TNFAIP3	TNF Alpha Induced Protein 3	Protein Coding	46	GC06P137866	0.442773	https://www.genecards.org/cgi-bin/carddisp.pl?gene=TNFAIP3
KCNJ5	Potassium Inwardly Rectifying Channel Subfamily J Member 5	Protein Coding	45	GC11P128891	0.442773	https://www.genecards.org/cgi-bin/carddisp.pl?gene=KCNJ5
SIRT3	Sirtuin 3	Protein Coding	45	GC11M000215	0.442773	https://www.genecards.org/cgi-bin/carddisp.pl?gene=SIRT3
TLR7	Toll Like Receptor 7	Protein Coding	45	GC0XP012867	0.442773	https://www.genecards.org/cgi-bin/carddisp.pl?gene=TLR7
GSTA4	Glutathione S-Transferase Alpha 4	Protein Coding	40	GC06M052977	0.442773	https://www.genecards.org/cgi-bin/carddisp.pl?gene=GSTA4
ME1	Malic Enzyme 1	Protein Coding	40	GC06M083210	0.442773	https://www.genecards.org/cgi-bin/carddisp.pl?gene=ME1
TNFRSF14	TNF Receptor Superfamily Member 14	Protein Coding	40	GC01P002555	0.442773	https://www.genecards.org/cgi-bin/carddisp.pl?gene=TNFRSF14
PDSS1	Decaprenyl Diphosphate Synthase Subunit 1	Protein Coding	40	GC10P026697	0.442773	https://www.genecards.org/cgi-bin/carddisp.pl?gene=PDSS1
CX3CL1	C-X3-C Motif Chemokine Ligand 1	Protein Coding	39	GC16P057372	0.442773	https://www.genecards.org/cgi-bin/carddisp.pl?gene=CX3CL1
CYB561	Cytochrome B561	Protein Coding	39	GC17M063432	0.442773	https://www.genecards.org/cgi-bin/carddisp.pl?gene=CYB561
EIF2A	Eukaryotic Translation Initiation Factor 2A	Protein Coding	38	GC03P150546	0.442773	https://www.genecards.org/cgi-bin/carddisp.pl?gene=EIF2A
MRGPRX1	MAS Related GPR Family Member X1	Protein Coding	36	GC11M018955	0.442773	https://www.genecards.org/cgi-bin/carddisp.pl?gene=MRGPRX1
TENT5C	Terminal Nucleotidyltransferase 5C	Protein Coding	26	GC01P117606	0.442773	https://www.genecards.org/cgi-bin/carddisp.pl?gene=TENT5C
MIR34A	MicroRNA 34a	RNA Gene	22	GC01M009151	0.442773	https://www.genecards.org/cgi-bin/carddisp.pl?gene=MIR34A
SNHG16	Small Nucleolar RNA Host Gene 16	RNA Gene	18	GC17P076914	0.442773	https://www.genecards.org/cgi-bin/carddisp.pl?gene=SNHG16
SNHG14	Small Nucleolar RNA Host Gene 14	RNA Gene	15	GC15P035091	0.442773	https://www.genecards.org/cgi-bin/carddisp.pl?gene=SNHG14
MIR1290	MicroRNA 1290	RNA Gene	13	GC01M018897	0.442773	https://www.genecards.org/cgi-bin/carddisp.pl?gene=MIR1290
LPL	Lipoprotein Lipase	Protein Coding	47	GC08P019901	0.433085	https://www.genecards.org/cgi-bin/carddisp.pl?gene=LPL
F8	Coagulation Factor VIII	Protein Coding	44	GC0XM154835	0.433085	https://www.genecards.org/cgi-bin/carddisp.pl?gene=F8
MIR124-1	MicroRNA 124-1	RNA Gene	21	GC08M009903	0.433085	https://www.genecards.org/cgi-bin/carddisp.pl?gene=MIR124-1
P4HB	Prolyl 4-Hydroxylase Subunit Beta	Protein Coding	46	GC17M081843	0.414476	https://www.genecards.org/cgi-bin/carddisp.pl?gene=P4HB
FZD5	Frizzled Class Receptor 5	Protein Coding	45	GC02M207762	0.414476	https://www.genecards.org/cgi-bin/carddisp.pl?gene=FZD5
TRAF3	TNF Receptor Associated Factor 3	Protein Coding	45	GC14P107912	0.414476	https://www.genecards.org/cgi-bin/carddisp.pl?gene=TRAF3
ROCK2	Rho Associated Coiled-Coil Containing Protein Kinase 2	Protein Coding	45	GC02M011276	0.414476	https://www.genecards.org/cgi-bin/carddisp.pl?gene=ROCK2
CD81	CD81 Molecule	Protein Coding	44	GC11P002478	0.414476	https://www.genecards.org/cgi-bin/carddisp.pl?gene=CD81
UBA1	Ubiquitin Like Modifier Activating Enzyme 1	Protein Coding	44	GC0XP047190	0.414476	https://www.genecards.org/cgi-bin/carddisp.pl?gene=UBA1
ATF1	Activating Transcription Factor 1	Protein Coding	43	GC12P050763	0.414476	https://www.genecards.org/cgi-bin/carddisp.pl?gene=ATF1
PLA2G1B	Phospholipase A2 Group IB	Protein Coding	43	GC12M120322	0.414476	https://www.genecards.org/cgi-bin/carddisp.pl?gene=PLA2G1B
LTA4H	Leukotriene A4 Hydrolase	Protein Coding	43	GC12M096000	0.414476	https://www.genecards.org/cgi-bin/carddisp.pl?gene=LTA4H
PTHLH	Parathyroid Hormone Like Hormone	Protein Coding	43	GC12M027959	0.414476	https://www.genecards.org/cgi-bin/carddisp.pl?gene=PTHLH
IQGAP1	IQ Motif Containing GTPase Activating Protein 1	Protein Coding	42	GC15P090388	0.414476	https://www.genecards.org/cgi-bin/carddisp.pl?gene=IQGAP1
PDE3B	Phosphodiesterase 3B	Protein Coding	42	GC11P014643	0.414476	https://www.genecards.org/cgi-bin/carddisp.pl?gene=PDE3B
P2RX1	Purinergic Receptor P2X 1	Protein Coding	42	GC17M003896	0.414476	https://www.genecards.org/cgi-bin/carddisp.pl?gene=P2RX1
NUMA1	Nuclear Mitotic Apparatus Protein 1	Protein Coding	42	GC11M072002	0.414476	https://www.genecards.org/cgi-bin/carddisp.pl?gene=NUMA1
DFFB	DNA Fragmentation Factor Subunit Beta	Protein Coding	40	GC01P003797	0.414476	https://www.genecards.org/cgi-bin/carddisp.pl?gene=DFFB
AGO2	Argonaute RISC Catalytic Component 2	Protein Coding	39	GC08M140522	0.414476	https://www.genecards.org/cgi-bin/carddisp.pl?gene=AGO2
ABCF1	ATP Binding Cassette Subfamily F Member 1	Protein Coding	38	GC06P030571	0.414476	https://www.genecards.org/cgi-bin/carddisp.pl?gene=ABCF1
NINJ1	Ninjurin 1	Protein Coding	38	GC09M093121	0.414476	https://www.genecards.org/cgi-bin/carddisp.pl?gene=NINJ1
SIRT4	Sirtuin 4	Protein Coding	38	GC12P120291	0.414476	https://www.genecards.org/cgi-bin/carddisp.pl?gene=SIRT4
MIR221	MicroRNA 221	RNA Gene	20	GC0XM045746	0.414476	https://www.genecards.org/cgi-bin/carddisp.pl?gene=MIR221
MIR944	MicroRNA 944	RNA Gene	15	GC03P189829	0.414476	https://www.genecards.org/cgi-bin/carddisp.pl?gene=MIR944
MIR579	MicroRNA 579	RNA Gene	14	GC05M032431	0.414476	https://www.genecards.org/cgi-bin/carddisp.pl?gene=MIR579
LOC106099062	HBB Recombination Region	Biological Region	2	GC11P005308	0.414476	https://www.genecards.org/cgi-bin/carddisp.pl?gene=LOC106099062
ALPL	Alkaline Phosphatase, Biomineralization Associated	Protein Coding	48	GC01P021508	0.380911	https://www.genecards.org/cgi-bin/carddisp.pl?gene=ALPL
MMP14	Matrix Metallopeptidase 14	Protein Coding	48	GC14P029125	0.380911	https://www.genecards.org/cgi-bin/carddisp.pl?gene=MMP14
PLA2G4A	Phospholipase A2 Group IVA	Protein Coding	47	GC01P186798	0.380911	https://www.genecards.org/cgi-bin/carddisp.pl?gene=PLA2G4A
PRKCE	Protein Kinase C Epsilon	Protein Coding	47	GC02P045651	0.380911	https://www.genecards.org/cgi-bin/carddisp.pl?gene=PRKCE
CASP2	Caspase 2	Protein Coding	46	GC07P147011	0.380911	https://www.genecards.org/cgi-bin/carddisp.pl?gene=CASP2
CAMK2G	Calcium/Calmodulin Dependent Protein Kinase II Gamma	Protein Coding	46	GC10M073812	0.380911	https://www.genecards.org/cgi-bin/carddisp.pl?gene=CAMK2G
TGM2	Transglutaminase 2	Protein Coding	45	GC20M038127	0.380911	https://www.genecards.org/cgi-bin/carddisp.pl?gene=TGM2
PRKAA1	Protein Kinase AMP-Activated Catalytic Subunit Alpha 1	Protein Coding	45	GC05M040759	0.380911	https://www.genecards.org/cgi-bin/carddisp.pl?gene=PRKAA1
PRDX2	Peroxiredoxin 2	Protein Coding	44	GC19M012796	0.380911	https://www.genecards.org/cgi-bin/carddisp.pl?gene=PRDX2
SLC9A3	Solute Carrier Family 9 Member A3	Protein Coding	44	GC05M000472	0.380911	https://www.genecards.org/cgi-bin/carddisp.pl?gene=SLC9A3
RIPK2	Receptor Interacting Serine/Threonine Kinase 2	Protein Coding	44	GC08P089768	0.380911	https://www.genecards.org/cgi-bin/carddisp.pl?gene=RIPK2
KLF6	Kruppel Like Factor 6	Protein Coding	42	GC10M003779	0.380911	https://www.genecards.org/cgi-bin/carddisp.pl?gene=KLF6
TIE1	Tyrosine Kinase With Immunoglobulin Like And EGF Like Domains 1	Protein Coding	42	GC01P043300	0.380911	https://www.genecards.org/cgi-bin/carddisp.pl?gene=TIE1
TPP2	Tripeptidyl Peptidase 2	Protein Coding	41	GC13P102596	0.380911	https://www.genecards.org/cgi-bin/carddisp.pl?gene=TPP2
CD74	CD74 Molecule	Protein Coding	40	GC05M150378	0.380911	https://www.genecards.org/cgi-bin/carddisp.pl?gene=CD74
MLKL	Mixed Lineage Kinase Domain Like Pseudokinase	Protein Coding	40	GC16M074672	0.380911	https://www.genecards.org/cgi-bin/carddisp.pl?gene=MLKL
LPCAT2	Lysophosphatidylcholine Acyltransferase 2	Protein Coding	40	GC16P055510	0.380911	https://www.genecards.org/cgi-bin/carddisp.pl?gene=LPCAT2
RHOT1	Ras Homolog Family Member T1	Protein Coding	40	GC17P032142	0.380911	https://www.genecards.org/cgi-bin/carddisp.pl?gene=RHOT1
ATG12	Autophagy Related 12	Protein Coding	39	GC05M115828	0.380911	https://www.genecards.org/cgi-bin/carddisp.pl?gene=ATG12
IRAK2	Interleukin 1 Receptor Associated Kinase 2	Protein Coding	39	GC03P011650	0.380911	https://www.genecards.org/cgi-bin/carddisp.pl?gene=IRAK2
TRIM22	Tripartite Motif Containing 22	Protein Coding	38	GC11P005689	0.380911	https://www.genecards.org/cgi-bin/carddisp.pl?gene=TRIM22
TNNI1	Troponin I1, Slow Skeletal Type	Protein Coding	38	GC01M201404	0.380911	https://www.genecards.org/cgi-bin/carddisp.pl?gene=TNNI1
IL22RA2	Interleukin 22 Receptor Subunit Alpha 2	Protein Coding	37	GC06M137143	0.380911	https://www.genecards.org/cgi-bin/carddisp.pl?gene=IL22RA2
REG3A	Regenerating Family Member 3 Alpha	Protein Coding	37	GC02M079157	0.380911	https://www.genecards.org/cgi-bin/carddisp.pl?gene=REG3A
NCR3	Natural Cytotoxicity Triggering Receptor 3	Protein Coding	36	GC06M031588	0.380911	https://www.genecards.org/cgi-bin/carddisp.pl?gene=NCR3
PLA2G12B	Phospholipase A2 Group XIIB	Protein Coding	34	GC10M072934	0.380911	https://www.genecards.org/cgi-bin/carddisp.pl?gene=PLA2G12B
PPARGC1B	PPARG Coactivator 1 Beta	Protein Coding	34	GC05P149730	0.380911	https://www.genecards.org/cgi-bin/carddisp.pl?gene=PPARGC1B
PTPA	Protein Phosphatase 2 Phosphatase Activator	Protein Coding	33	GC09P129111	0.380911	https://www.genecards.org/cgi-bin/carddisp.pl?gene=PTPA
NCR3LG1	Natural Killer Cell Cytotoxicity Receptor 3 Ligand 1	Protein Coding	28	GC11P017351	0.380911	https://www.genecards.org/cgi-bin/carddisp.pl?gene=NCR3LG1
DANCR	Differentiation Antagonizing Non-Protein Coding RNA	RNA Gene	21	GC04P052712	0.380911	https://www.genecards.org/cgi-bin/carddisp.pl?gene=DANCR
MIR942	MicroRNA 942	RNA Gene	14	GC01P117094	0.380911	https://www.genecards.org/cgi-bin/carddisp.pl?gene=MIR942
TP53COR1	Tumor Protein P53 Pathway Corepressor 1	RNA Gene	7	GC06U903133	0.380911	https://www.genecards.org/cgi-bin/carddisp.pl?gene=TP53COR1
LOC110006319	Beta-Globin Gene 3' Regulatory Region	Biological Region	2	GC11P005223	0.380911	https://www.genecards.org/cgi-bin/carddisp.pl?gene=LOC110006319
PDGFRA	Platelet Derived Growth Factor Receptor Alpha	Protein Coding	51	GC04P054229	0.361591	https://www.genecards.org/cgi-bin/carddisp.pl?gene=PDGFRA
CCND1	Cyclin D1	Protein Coding	50	GC11P069641	0.361591	https://www.genecards.org/cgi-bin/carddisp.pl?gene=CCND1
SLC2A1	Solute Carrier Family 2 Member 1	Protein Coding	50	GC01M042925	0.361591	https://www.genecards.org/cgi-bin/carddisp.pl?gene=SLC2A1
TERT	Telomerase Reverse Transcriptase	Protein Coding	49	GC05M001253	0.361591	https://www.genecards.org/cgi-bin/carddisp.pl?gene=TERT
NTRK3	Neurotrophic Receptor Tyrosine Kinase 3	Protein Coding	49	GC15M087859	0.361591	https://www.genecards.org/cgi-bin/carddisp.pl?gene=NTRK3
CBL	Cbl Proto-Oncogene	Protein Coding	48	GC11P119206	0.361591	https://www.genecards.org/cgi-bin/carddisp.pl?gene=CBL
CDKN2A	Cyclin Dependent Kinase Inhibitor 2A	Protein Coding	48	GC09M021967	0.361591	https://www.genecards.org/cgi-bin/carddisp.pl?gene=CDKN2A
GAD1	Glutamate Decarboxylase 1	Protein Coding	48	GC02P170813	0.361591	https://www.genecards.org/cgi-bin/carddisp.pl?gene=GAD1
DRD2	Dopamine Receptor D2	Protein Coding	48	GC11M113409	0.361591	https://www.genecards.org/cgi-bin/carddisp.pl?gene=DRD2
PTCH1	Patched 1	Protein Coding	48	GC09M095442	0.361591	https://www.genecards.org/cgi-bin/carddisp.pl?gene=PTCH1
UCHL1	Ubiquitin C-Terminal Hydrolase L1	Protein Coding	48	GC04P041256	0.361591	https://www.genecards.org/cgi-bin/carddisp.pl?gene=UCHL1
RARB	Retinoic Acid Receptor Beta	Protein Coding	48	GC03P024830	0.361591	https://www.genecards.org/cgi-bin/carddisp.pl?gene=RARB
NR5A1	Nuclear Receptor Subfamily 5 Group A Member 1	Protein Coding	48	GC09M124481	0.361591	https://www.genecards.org/cgi-bin/carddisp.pl?gene=NR5A1
CYP11A1	Cytochrome P450 Family 11 Subfamily A Member 1	Protein Coding	47	GC15M074337	0.361591	https://www.genecards.org/cgi-bin/carddisp.pl?gene=CYP11A1
CYP11B1	Cytochrome P450 Family 11 Subfamily B Member 1	Protein Coding	47	GC08M142872	0.361591	https://www.genecards.org/cgi-bin/carddisp.pl?gene=CYP11B1
CYP17A1	Cytochrome P450 Family 17 Subfamily A Member 1	Protein Coding	47	GC10M102830	0.361591	https://www.genecards.org/cgi-bin/carddisp.pl?gene=CYP17A1
CYP19A1	Cytochrome P450 Family 19 Subfamily A Member 1	Protein Coding	47	GC15M051208	0.361591	https://www.genecards.org/cgi-bin/carddisp.pl?gene=CYP19A1
AXIN2	Axin 2	Protein Coding	47	GC17M065528	0.361591	https://www.genecards.org/cgi-bin/carddisp.pl?gene=AXIN2
ABCC1	ATP Binding Cassette Subfamily C Member 1	Protein Coding	47	GC16P015949	0.361591	https://www.genecards.org/cgi-bin/carddisp.pl?gene=ABCC1
BMP4	Bone Morphogenetic Protein 4	Protein Coding	47	GC14M053949	0.361591	https://www.genecards.org/cgi-bin/carddisp.pl?gene=BMP4
GLI3	GLI Family Zinc Finger 3	Protein Coding	47	GC07M041960	0.361591	https://www.genecards.org/cgi-bin/carddisp.pl?gene=GLI3
NGF	Nerve Growth Factor	Protein Coding	47	GC01M115285	0.361591	https://www.genecards.org/cgi-bin/carddisp.pl?gene=NGF
NOTCH3	Notch Receptor 3	Protein Coding	47	GC19M015159	0.361591	https://www.genecards.org/cgi-bin/carddisp.pl?gene=NOTCH3
MAPT	Microtubule Associated Protein Tau	Protein Coding	47	GC17P045894	0.361591	https://www.genecards.org/cgi-bin/carddisp.pl?gene=MAPT
YWHAG	Tyrosine 3-Monooxygenase/Tryptophan 5-Monooxygenase Activation Protein Gamma	Protein Coding	47	GC07M076430	0.361591	https://www.genecards.org/cgi-bin/carddisp.pl?gene=YWHAG
STAT6	Signal Transducer And Activator Of Transcription 6	Protein Coding	47	GC12M057095	0.361591	https://www.genecards.org/cgi-bin/carddisp.pl?gene=STAT6
TSC2	TSC Complex Subunit 2	Protein Coding	47	GC16P008040	0.361591	https://www.genecards.org/cgi-bin/carddisp.pl?gene=TSC2
SLC6A3	Solute Carrier Family 6 Member 3	Protein Coding	47	GC05M001392	0.361591	https://www.genecards.org/cgi-bin/carddisp.pl?gene=SLC6A3
SNAP25	Synaptosome Associated Protein 25	Protein Coding	47	GC20P010218	0.361591	https://www.genecards.org/cgi-bin/carddisp.pl?gene=SNAP25
NTRK1	Neurotrophic Receptor Tyrosine Kinase 1	Protein Coding	47	GC01P156815	0.361591	https://www.genecards.org/cgi-bin/carddisp.pl?gene=NTRK1
VRK1	VRK Serine/Threonine Kinase 1	Protein Coding	47	GC14P096797	0.361591	https://www.genecards.org/cgi-bin/carddisp.pl?gene=VRK1
SMARCA4	SWI/SNF Related, Matrix Associated, Actin Dependent Regulator Of Chromatin, Subfamily A, Member 4	Protein Coding	47	GC19P010932	0.361591	https://www.genecards.org/cgi-bin/carddisp.pl?gene=SMARCA4
CTNNA1	Catenin Alpha 1	Protein Coding	46	GC05P138613	0.361591	https://www.genecards.org/cgi-bin/carddisp.pl?gene=CTNNA1
CDC25C	Cell Division Cycle 25C	Protein Coding	46	GC05M138285	0.361591	https://www.genecards.org/cgi-bin/carddisp.pl?gene=CDC25C
COL4A1	Collagen Type IV Alpha 1 Chain	Protein Coding	46	GC13M110148	0.361591	https://www.genecards.org/cgi-bin/carddisp.pl?gene=COL4A1
GLB1	Galactosidase Beta 1	Protein Coding	46	GC03M032963	0.361591	https://www.genecards.org/cgi-bin/carddisp.pl?gene=GLB1
FANCA	FA Complementation Group A	Protein Coding	46	GC16M089785	0.361591	https://www.genecards.org/cgi-bin/carddisp.pl?gene=FANCA
GRB2	Growth Factor Receptor Bound Protein 2	Protein Coding	46	GC17M075318	0.361591	https://www.genecards.org/cgi-bin/carddisp.pl?gene=GRB2
FES	FES Proto-Oncogene, Tyrosine Kinase	Protein Coding	46	GC15P090883	0.361591	https://www.genecards.org/cgi-bin/carddisp.pl?gene=FES
HPRT1	Hypoxanthine Phosphoribosyltransferase 1	Protein Coding	46	GC0XP134460	0.361591	https://www.genecards.org/cgi-bin/carddisp.pl?gene=HPRT1
HTR2A	5-Hydroxytryptamine Receptor 2A	Protein Coding	46	GC13M046831	0.361591	https://www.genecards.org/cgi-bin/carddisp.pl?gene=HTR2A
LIPA	Lipase A, Lysosomal Acid Type	Protein Coding	46	GC10M089213	0.361591	https://www.genecards.org/cgi-bin/carddisp.pl?gene=LIPA
MITF	Melanocyte Inducing Transcription Factor	Protein Coding	46	GC03P069788	0.361591	https://www.genecards.org/cgi-bin/carddisp.pl?gene=MITF
PLCG1	Phospholipase C Gamma 1	Protein Coding	46	GC20P041136	0.361591	https://www.genecards.org/cgi-bin/carddisp.pl?gene=PLCG1
PRDX1	Peroxiredoxin 1	Protein Coding	46	GC01M045511	0.361591	https://www.genecards.org/cgi-bin/carddisp.pl?gene=PRDX1
IDS	Iduronate 2-Sulfatase	Protein Coding	46	GC0XM149476	0.361591	https://www.genecards.org/cgi-bin/carddisp.pl?gene=IDS
YWHAB	Tyrosine 3-Monooxygenase/Tryptophan 5-Monooxygenase Activation Protein Beta	Protein Coding	46	GC20P044885	0.361591	https://www.genecards.org/cgi-bin/carddisp.pl?gene=YWHAB
RPL11	Ribosomal Protein L11	Protein Coding	46	GC01P023691	0.361591	https://www.genecards.org/cgi-bin/carddisp.pl?gene=RPL11
RB1	RB Transcriptional Corepressor 1	Protein Coding	46	GC13P048303	0.361591	https://www.genecards.org/cgi-bin/carddisp.pl?gene=RB1
PGK1	Phosphoglycerate Kinase 1	Protein Coding	46	GC0XP077961	0.361591	https://www.genecards.org/cgi-bin/carddisp.pl?gene=PGK1
RAB7A	RAB7A, Member RAS Oncogene Family	Protein Coding	46	GC03P132726	0.361591	https://www.genecards.org/cgi-bin/carddisp.pl?gene=RAB7A
ZEB2	Zinc Finger E-Box Binding Homeobox 2	Protein Coding	46	GC02M144384	0.361591	https://www.genecards.org/cgi-bin/carddisp.pl?gene=ZEB2
CYP11B2	Cytochrome P450 Family 11 Subfamily B Member 2	Protein Coding	45	GC08M142910	0.361591	https://www.genecards.org/cgi-bin/carddisp.pl?gene=CYP11B2
AK1	Adenylate Kinase 1	Protein Coding	45	GC09M127866	0.361591	https://www.genecards.org/cgi-bin/carddisp.pl?gene=AK1
BACE1	Beta-Secretase 1	Protein Coding	45	GC11M117285	0.361591	https://www.genecards.org/cgi-bin/carddisp.pl?gene=BACE1
ANTXR2	ANTXR Cell Adhesion Molecule 2	Protein Coding	45	GC04M079901	0.361591	https://www.genecards.org/cgi-bin/carddisp.pl?gene=ANTXR2
EIF2AK2	Eukaryotic Translation Initiation Factor 2 Alpha Kinase 2	Protein Coding	45	GC02M037099	0.361591	https://www.genecards.org/cgi-bin/carddisp.pl?gene=EIF2AK2
HEXB	Hexosaminidase Subunit Beta	Protein Coding	45	GC05P074640	0.361591	https://www.genecards.org/cgi-bin/carddisp.pl?gene=HEXB
HTR1A	5-Hydroxytryptamine Receptor 1A	Protein Coding	45	GC05M063960	0.361591	https://www.genecards.org/cgi-bin/carddisp.pl?gene=HTR1A
PAX3	Paired Box 3	Protein Coding	45	GC02M222199	0.361591	https://www.genecards.org/cgi-bin/carddisp.pl?gene=PAX3
PKD2	Polycystin 2, Transient Receptor Potential Cation Channel	Protein Coding	45	GC04P088007	0.361591	https://www.genecards.org/cgi-bin/carddisp.pl?gene=PKD2
TYR	Tyrosinase	Protein Coding	45	GC11P089177	0.361591	https://www.genecards.org/cgi-bin/carddisp.pl?gene=TYR
TSHR	Thyroid Stimulating Hormone Receptor	Protein Coding	45	GC14P080954	0.361591	https://www.genecards.org/cgi-bin/carddisp.pl?gene=TSHR
TPI1	Triosephosphate Isomerase 1	Protein Coding	45	GC12P016430	0.361591	https://www.genecards.org/cgi-bin/carddisp.pl?gene=TPI1
ANTXR1	ANTXR Cell Adhesion Molecule 1	Protein Coding	44	GC02P068977	0.361591	https://www.genecards.org/cgi-bin/carddisp.pl?gene=ANTXR1
APRT	Adenine Phosphoribosyltransferase	Protein Coding	44	GC16M088810	0.361591	https://www.genecards.org/cgi-bin/carddisp.pl?gene=APRT
CD3G	CD3g Molecule	Protein Coding	44	GC11P118344	0.361591	https://www.genecards.org/cgi-bin/carddisp.pl?gene=CD3G
ARF1	ADP Ribosylation Factor 1	Protein Coding	44	GC01P228082	0.361591	https://www.genecards.org/cgi-bin/carddisp.pl?gene=ARF1
ARSA	Arylsulfatase A	Protein Coding	44	GC22M050622	0.361591	https://www.genecards.org/cgi-bin/carddisp.pl?gene=ARSA
FGF8	Fibroblast Growth Factor 8	Protein Coding	44	GC10M101770	0.361591	https://www.genecards.org/cgi-bin/carddisp.pl?gene=FGF8
HSD3B2	Hydroxy-Delta-5-Steroid Dehydrogenase, 3 Beta- And Steroid Delta-Isomerase 2	Protein Coding	44	GC01P119414	0.361591	https://www.genecards.org/cgi-bin/carddisp.pl?gene=HSD3B2
FBN1	Fibrillin 1	Protein Coding	44	GC15M048408	0.361591	https://www.genecards.org/cgi-bin/carddisp.pl?gene=FBN1
GAD2	Glutamate Decarboxylase 2	Protein Coding	44	GC10P026216	0.361591	https://www.genecards.org/cgi-bin/carddisp.pl?gene=GAD2
GRM8	Glutamate Metabotropic Receptor 8	Protein Coding	44	GC07M126438	0.361591	https://www.genecards.org/cgi-bin/carddisp.pl?gene=GRM8
FUCA1	Alpha-L-Fucosidase 1	Protein Coding	44	GC01M023845	0.361591	https://www.genecards.org/cgi-bin/carddisp.pl?gene=FUCA1
L1CAM	L1 Cell Adhesion Molecule	Protein Coding	44	GC0XM153864	0.361591	https://www.genecards.org/cgi-bin/carddisp.pl?gene=L1CAM
FOXP1	Forkhead Box P1	Protein Coding	44	GC03M070926	0.361591	https://www.genecards.org/cgi-bin/carddisp.pl?gene=FOXP1
EPHX1	Epoxide Hydrolase 1	Protein Coding	44	GC01P225810	0.361591	https://www.genecards.org/cgi-bin/carddisp.pl?gene=EPHX1
HYAL1	Hyaluronidase 1	Protein Coding	44	GC03M050299	0.361591	https://www.genecards.org/cgi-bin/carddisp.pl?gene=HYAL1
IHH	Indian Hedgehog Signaling Molecule	Protein Coding	44	GC02M219054	0.361591	https://www.genecards.org/cgi-bin/carddisp.pl?gene=IHH
NEDD4	NEDD4 E3 Ubiquitin Protein Ligase	Protein Coding	44	GC15M055826	0.361591	https://www.genecards.org/cgi-bin/carddisp.pl?gene=NEDD4
PTS	6-Pyruvoyltetrahydropterin Synthase	Protein Coding	44	GC11P112226	0.361591	https://www.genecards.org/cgi-bin/carddisp.pl?gene=PTS
PTGER3	Prostaglandin E Receptor 3	Protein Coding	44	GC01M070852	0.361591	https://www.genecards.org/cgi-bin/carddisp.pl?gene=PTGER3
PRODH	Proline Dehydrogenase 1	Protein Coding	44	GC22M018912	0.361591	https://www.genecards.org/cgi-bin/carddisp.pl?gene=PRODH
STX1A	Syntaxin 1A	Protein Coding	44	GC07M073700	0.361591	https://www.genecards.org/cgi-bin/carddisp.pl?gene=STX1A
ST14	ST14 Transmembrane Serine Protease Matriptase	Protein Coding	44	GC11P130159	0.361591	https://www.genecards.org/cgi-bin/carddisp.pl?gene=ST14
UNG	Uracil DNA Glycosylase	Protein Coding	44	GC12P109097	0.361591	https://www.genecards.org/cgi-bin/carddisp.pl?gene=UNG
RPL5	Ribosomal Protein L5	Protein Coding	44	GC01P092832	0.361591	https://www.genecards.org/cgi-bin/carddisp.pl?gene=RPL5
YWHAQ	Tyrosine 3-Monooxygenase/Tryptophan 5-Monooxygenase Activation Protein Theta	Protein Coding	44	GC02M009583	0.361591	https://www.genecards.org/cgi-bin/carddisp.pl?gene=YWHAQ
VCAN	Versican	Protein Coding	44	GC05P083471	0.361591	https://www.genecards.org/cgi-bin/carddisp.pl?gene=VCAN
CTSA	Cathepsin A	Protein Coding	43	GC20P045890	0.361591	https://www.genecards.org/cgi-bin/carddisp.pl?gene=CTSA
CTSC	Cathepsin C	Protein Coding	43	GC11M088211	0.361591	https://www.genecards.org/cgi-bin/carddisp.pl?gene=CTSC
CTPS1	CTP Synthase 1	Protein Coding	43	GC01P040979	0.361591	https://www.genecards.org/cgi-bin/carddisp.pl?gene=CTPS1
COL4A2	Collagen Type IV Alpha 2 Chain	Protein Coding	43	GC13P110305	0.361591	https://www.genecards.org/cgi-bin/carddisp.pl?gene=COL4A2
ABCA4	ATP Binding Cassette Subfamily A Member 4	Protein Coding	43	GC01M093992	0.361591	https://www.genecards.org/cgi-bin/carddisp.pl?gene=ABCA4
AICDA	Activation Induced Cytidine Deaminase	Protein Coding	43	GC12M008602	0.361591	https://www.genecards.org/cgi-bin/carddisp.pl?gene=AICDA
ALDH3A2	Aldehyde Dehydrogenase 3 Family Member A2	Protein Coding	43	GC17P019648	0.361591	https://www.genecards.org/cgi-bin/carddisp.pl?gene=ALDH3A2
ARRB2	Arrestin Beta 2	Protein Coding	43	GC17P004711	0.361591	https://www.genecards.org/cgi-bin/carddisp.pl?gene=ARRB2
ADCY7	Adenylate Cyclase 7	Protein Coding	43	GC16P050465	0.361591	https://www.genecards.org/cgi-bin/carddisp.pl?gene=ADCY7
GPD1	Glycerol-3-Phosphate Dehydrogenase 1	Protein Coding	43	GC12P050106	0.361591	https://www.genecards.org/cgi-bin/carddisp.pl?gene=GPD1
ELOVL4	ELOVL Fatty Acid Elongase 4	Protein Coding	43	GC06M079914	0.361591	https://www.genecards.org/cgi-bin/carddisp.pl?gene=ELOVL4
GRK6	G Protein-Coupled Receptor Kinase 6	Protein Coding	43	GC05P177403	0.361591	https://www.genecards.org/cgi-bin/carddisp.pl?gene=GRK6
KRT19	Keratin 19	Protein Coding	43	GC17M041523	0.361591	https://www.genecards.org/cgi-bin/carddisp.pl?gene=KRT19
DDX41	DEAD-Box Helicase 41	Protein Coding	43	GC05M177511	0.361591	https://www.genecards.org/cgi-bin/carddisp.pl?gene=DDX41
GYPA	Glycophorin A (MNS Blood Group)	Protein Coding	43	GC04M144109	0.361591	https://www.genecards.org/cgi-bin/carddisp.pl?gene=GYPA
HEXA	Hexosaminidase Subunit Alpha	Protein Coding	43	GC15M072340	0.361591	https://www.genecards.org/cgi-bin/carddisp.pl?gene=HEXA
HTRA1	HtrA Serine Peptidase 1	Protein Coding	43	GC10P122461	0.361591	https://www.genecards.org/cgi-bin/carddisp.pl?gene=HTRA1
HAND2	Heart And Neural Crest Derivatives Expressed 2	Protein Coding	43	GC04M173524	0.361591	https://www.genecards.org/cgi-bin/carddisp.pl?gene=HAND2
EPS15	Epidermal Growth Factor Receptor Pathway Substrate 15	Protein Coding	43	GC01M051354	0.361591	https://www.genecards.org/cgi-bin/carddisp.pl?gene=EPS15
NGFR	Nerve Growth Factor Receptor	Protein Coding	43	GC17P049495	0.361591	https://www.genecards.org/cgi-bin/carddisp.pl?gene=NGFR
PEX1	Peroxisomal Biogenesis Factor 1	Protein Coding	43	GC07M092487	0.361591	https://www.genecards.org/cgi-bin/carddisp.pl?gene=PEX1
MUTYH	MutY DNA Glycosylase	Protein Coding	43	GC01M045329	0.361591	https://www.genecards.org/cgi-bin/carddisp.pl?gene=MUTYH
MKI67	Marker Of Proliferation Ki-67	Protein Coding	43	GC10M128096	0.361591	https://www.genecards.org/cgi-bin/carddisp.pl?gene=MKI67
MCM5	Minichromosome Maintenance Complex Component 5	Protein Coding	43	GC22P035400	0.361591	https://www.genecards.org/cgi-bin/carddisp.pl?gene=MCM5
METAP2	Methionyl Aminopeptidase 2	Protein Coding	43	GC12P095473	0.361591	https://www.genecards.org/cgi-bin/carddisp.pl?gene=METAP2
PPT1	Palmitoyl-Protein Thioesterase 1	Protein Coding	43	GC01M040072	0.361591	https://www.genecards.org/cgi-bin/carddisp.pl?gene=PPT1
PRDM16	PR/SET Domain 16	Protein Coding	43	GC01P003071	0.361591	https://www.genecards.org/cgi-bin/carddisp.pl?gene=PRDM16
WASF1	WASP Family Member 1	Protein Coding	43	GC06M110099	0.361591	https://www.genecards.org/cgi-bin/carddisp.pl?gene=WASF1
STXBP2	Syntaxin Binding Protein 2	Protein Coding	43	GC19P007726	0.361591	https://www.genecards.org/cgi-bin/carddisp.pl?gene=STXBP2
SEMA3A	Semaphorin 3A	Protein Coding	43	GC07M083955	0.361591	https://www.genecards.org/cgi-bin/carddisp.pl?gene=SEMA3A
RPS10	Ribosomal Protein S10	Protein Coding	43	GC06M056643	0.361591	https://www.genecards.org/cgi-bin/carddisp.pl?gene=RPS10
SERPIND1	Serpin Family D Member 1	Protein Coding	43	GC22P030496	0.361591	https://www.genecards.org/cgi-bin/carddisp.pl?gene=SERPIND1
SHC1	SHC Adaptor Protein 1	Protein Coding	43	GC01M154962	0.361591	https://www.genecards.org/cgi-bin/carddisp.pl?gene=SHC1
SAG	S-Antigen Visual Arrestin	Protein Coding	43	GC02P233353	0.361591	https://www.genecards.org/cgi-bin/carddisp.pl?gene=SAG
RAB5A	RAB5A, Member RAS Oncogene Family	Protein Coding	43	GC03P019963	0.361591	https://www.genecards.org/cgi-bin/carddisp.pl?gene=RAB5A
OCRL	OCRL Inositol Polyphosphate-5-Phosphatase	Protein Coding	43	GC0XP129539	0.361591	https://www.genecards.org/cgi-bin/carddisp.pl?gene=OCRL
SRD5A1	Steroid 5 Alpha-Reductase 1	Protein Coding	43	GC05P006633	0.361591	https://www.genecards.org/cgi-bin/carddisp.pl?gene=SRD5A1
POLR1D	RNA Polymerase I And III Subunit D	Protein Coding	43	GC13P027620	0.361591	https://www.genecards.org/cgi-bin/carddisp.pl?gene=POLR1D
PSTPIP1	Proline-Serine-Threonine Phosphatase Interacting Protein 1	Protein Coding	43	GC15P076993	0.361591	https://www.genecards.org/cgi-bin/carddisp.pl?gene=PSTPIP1
SLC8A1	Solute Carrier Family 8 Member A1	Protein Coding	43	GC02M040078	0.361591	https://www.genecards.org/cgi-bin/carddisp.pl?gene=SLC8A1
COL17A1	Collagen Type XVII Alpha 1 Chain	Protein Coding	42	GC10M104031	0.361591	https://www.genecards.org/cgi-bin/carddisp.pl?gene=COL17A1
CLN3	CLN3 Lysosomal/Endosomal Transmembrane Protein, Battenin	Protein Coding	42	GC16M028466	0.361591	https://www.genecards.org/cgi-bin/carddisp.pl?gene=CLN3
CYP51A1	Cytochrome P450 Family 51 Subfamily A Member 1	Protein Coding	42	GC07M092112	0.361591	https://www.genecards.org/cgi-bin/carddisp.pl?gene=CYP51A1
ALOX12	Arachidonate 12-Lipoxygenase, 12S Type	Protein Coding	42	GC17P006995	0.361591	https://www.genecards.org/cgi-bin/carddisp.pl?gene=ALOX12
ATP6V0A2	ATPase H+ Transporting V0 Subunit A2	Protein Coding	42	GC12P123712	0.361591	https://www.genecards.org/cgi-bin/carddisp.pl?gene=ATP6V0A2
ASCL1	Achaete-Scute Family BHLH Transcription Factor 1	Protein Coding	42	GC12P102957	0.361591	https://www.genecards.org/cgi-bin/carddisp.pl?gene=ASCL1
CANX	Calnexin	Protein Coding	42	GC05P179678	0.361591	https://www.genecards.org/cgi-bin/carddisp.pl?gene=CANX
ARSB	Arylsulfatase B	Protein Coding	42	GC05M078777	0.361591	https://www.genecards.org/cgi-bin/carddisp.pl?gene=ARSB
CYP4A11	Cytochrome P450 Family 4 Subfamily A Member 11	Protein Coding	42	GC01M046929	0.361591	https://www.genecards.org/cgi-bin/carddisp.pl?gene=CYP4A11
GNS	Glucosamine (N-Acetyl)-6-Sulfatase	Protein Coding	42	GC12M064713	0.361591	https://www.genecards.org/cgi-bin/carddisp.pl?gene=GNS
HSD3B1	Hydroxy-Delta-5-Steroid Dehydrogenase, 3 Beta- And Steroid Delta-Isomerase 1	Protein Coding	42	GC01P119507	0.361591	https://www.genecards.org/cgi-bin/carddisp.pl?gene=HSD3B1
GALC	Galactosylceramidase	Protein Coding	42	GC14M087837	0.361591	https://www.genecards.org/cgi-bin/carddisp.pl?gene=GALC
IFNGR2	Interferon Gamma Receptor 2	Protein Coding	42	GC21P033402	0.361591	https://www.genecards.org/cgi-bin/carddisp.pl?gene=IFNGR2
KCNN3	Potassium Calcium-Activated Channel Subfamily N Member 3	Protein Coding	42	GC01M154697	0.361591	https://www.genecards.org/cgi-bin/carddisp.pl?gene=KCNN3
EGR2	Early Growth Response 2	Protein Coding	42	GC10M062811	0.361591	https://www.genecards.org/cgi-bin/carddisp.pl?gene=EGR2
DNAJC5	DnaJ Heat Shock Protein Family (Hsp40) Member C5	Protein Coding	42	GC20P063895	0.361591	https://www.genecards.org/cgi-bin/carddisp.pl?gene=DNAJC5
GBF1	Golgi Brefeldin A Resistant Guanine Nucleotide Exchange Factor 1	Protein Coding	42	GC10P102245	0.361591	https://www.genecards.org/cgi-bin/carddisp.pl?gene=GBF1
FHIT	Fragile Histidine Triad Diadenosine Triphosphatase	Protein Coding	42	GC03M059747	0.361591	https://www.genecards.org/cgi-bin/carddisp.pl?gene=FHIT
GFRA1	GDNF Family Receptor Alpha 1	Protein Coding	42	GC10M116056	0.361591	https://www.genecards.org/cgi-bin/carddisp.pl?gene=GFRA1
GFRA2	GDNF Family Receptor Alpha 2	Protein Coding	42	GC08M021690	0.361591	https://www.genecards.org/cgi-bin/carddisp.pl?gene=GFRA2
HNF1B	HNF1 Homeobox B	Protein Coding	42	GC17M037686	0.361591	https://www.genecards.org/cgi-bin/carddisp.pl?gene=HNF1B
EXO1	Exonuclease 1	Protein Coding	42	GC01P241847	0.361591	https://www.genecards.org/cgi-bin/carddisp.pl?gene=EXO1
GUCY2D	Guanylate Cyclase 2D, Retinal	Protein Coding	42	GC17P008002	0.361591	https://www.genecards.org/cgi-bin/carddisp.pl?gene=GUCY2D
PAM	Peptidylglycine Alpha-Amidating Monooxygenase	Protein Coding	42	GC05P102753	0.361591	https://www.genecards.org/cgi-bin/carddisp.pl?gene=PAM
NHP2	NHP2 Ribonucleoprotein	Protein Coding	42	GC05M178149	0.361591	https://www.genecards.org/cgi-bin/carddisp.pl?gene=NHP2
NPHP1	Nephrocystin 1	Protein Coding	42	GC02M110122	0.361591	https://www.genecards.org/cgi-bin/carddisp.pl?gene=NPHP1
PAX1	Paired Box 1	Protein Coding	42	GC20P021705	0.361591	https://www.genecards.org/cgi-bin/carddisp.pl?gene=PAX1
NCK1	NCK Adaptor Protein 1	Protein Coding	42	GC03P136862	0.361591	https://www.genecards.org/cgi-bin/carddisp.pl?gene=NCK1
MCOLN1	Mucolipin TRP Cation Channel 1	Protein Coding	42	GC19P007523	0.361591	https://www.genecards.org/cgi-bin/carddisp.pl?gene=MCOLN1
MBTPS1	Membrane Bound Transcription Factor Peptidase, Site 1	Protein Coding	42	GC16M084053	0.361591	https://www.genecards.org/cgi-bin/carddisp.pl?gene=MBTPS1
MBTPS2	Membrane Bound Transcription Factor Peptidase, Site 2	Protein Coding	42	GC0XP021839	0.361591	https://www.genecards.org/cgi-bin/carddisp.pl?gene=MBTPS2
MGAT1	Alpha-1,3-Mannosyl-Glycoprotein 2-Beta-N-Acetylglucosaminyltransferase	Protein Coding	42	GC05M181089	0.361591	https://www.genecards.org/cgi-bin/carddisp.pl?gene=MGAT1
LPP	LIM Domain Containing Preferred Translocation Partner In Lipoma	Protein Coding	42	GC03P188153	0.361591	https://www.genecards.org/cgi-bin/carddisp.pl?gene=LPP
PRKCSH	Protein Kinase C Substrate 80K-H	Protein Coding	42	GC19P011435	0.361591	https://www.genecards.org/cgi-bin/carddisp.pl?gene=PRKCSH
LAMA4	Laminin Subunit Alpha 4	Protein Coding	42	GC06M112107	0.361591	https://www.genecards.org/cgi-bin/carddisp.pl?gene=LAMA4
SYP	Synaptophysin	Protein Coding	42	GC0XM049187	0.361591	https://www.genecards.org/cgi-bin/carddisp.pl?gene=SYP
TNFRSF10A	TNF Receptor Superfamily Member 10a	Protein Coding	42	GC08M023190	0.361591	https://www.genecards.org/cgi-bin/carddisp.pl?gene=TNFRSF10A
RPS14	Ribosomal Protein S14	Protein Coding	42	GC05M150443	0.361591	https://www.genecards.org/cgi-bin/carddisp.pl?gene=RPS14
RPS20	Ribosomal Protein S20	Protein Coding	42	GC08M056067	0.361591	https://www.genecards.org/cgi-bin/carddisp.pl?gene=RPS20
RPL15	Ribosomal Protein L15	Protein Coding	42	GC03P023916	0.361591	https://www.genecards.org/cgi-bin/carddisp.pl?gene=RPL15
SNAI2	Snail Family Transcriptional Repressor 2	Protein Coding	42	GC08M048917	0.361591	https://www.genecards.org/cgi-bin/carddisp.pl?gene=SNAI2
SEC63	SEC63 Homolog, Protein Translocation Regulator	Protein Coding	42	GC06M107867	0.361591	https://www.genecards.org/cgi-bin/carddisp.pl?gene=SEC63
PHOX2B	Paired Like Homeobox 2B	Protein Coding	42	GC04M041746	0.361591	https://www.genecards.org/cgi-bin/carddisp.pl?gene=PHOX2B
NRP2	Neuropilin 2	Protein Coding	42	GC02P205681	0.361591	https://www.genecards.org/cgi-bin/carddisp.pl?gene=NRP2
PEX2	Peroxisomal Biogenesis Factor 2	Protein Coding	42	GC08M076980	0.361591	https://www.genecards.org/cgi-bin/carddisp.pl?gene=PEX2
PRSS8	Serine Protease 8	Protein Coding	42	GC16M034454	0.361591	https://www.genecards.org/cgi-bin/carddisp.pl?gene=PRSS8
RAPGEF4	Rap Guanine Nucleotide Exchange Factor 4	Protein Coding	42	GC02P172735	0.361591	https://www.genecards.org/cgi-bin/carddisp.pl?gene=RAPGEF4
UGT2B7	UDP Glucuronosyltransferase Family 2 Member B7	Protein Coding	42	GC04P069051	0.361591	https://www.genecards.org/cgi-bin/carddisp.pl?gene=UGT2B7
XRCC4	X-Ray Repair Cross Complementing 4	Protein Coding	42	GC05P083077	0.361591	https://www.genecards.org/cgi-bin/carddisp.pl?gene=XRCC4
CTTN	Cortactin	Protein Coding	41	GC11P070398	0.361591	https://www.genecards.org/cgi-bin/carddisp.pl?gene=CTTN
ATP12A	ATPase H+/K+ Transporting Non-Gastric Alpha2 Subunit	Protein Coding	41	GC13P024680	0.361591	https://www.genecards.org/cgi-bin/carddisp.pl?gene=ATP12A
B3GAT1	Beta-1,3-Glucuronyltransferase 1	Protein Coding	41	GC11M134378	0.361591	https://www.genecards.org/cgi-bin/carddisp.pl?gene=B3GAT1
CYP4F3	Cytochrome P450 Family 4 Subfamily F Member 3	Protein Coding	41	GC19P015640	0.361591	https://www.genecards.org/cgi-bin/carddisp.pl?gene=CYP4F3
ACTR2	Actin Related Protein 2	Protein Coding	41	GC02P065227	0.361591	https://www.genecards.org/cgi-bin/carddisp.pl?gene=ACTR2
ARRB1	Arrestin Beta 1	Protein Coding	41	GC11M080361	0.361591	https://www.genecards.org/cgi-bin/carddisp.pl?gene=ARRB1
ARSG	Arylsulfatase G	Protein Coding	41	GC17P068259	0.361591	https://www.genecards.org/cgi-bin/carddisp.pl?gene=ARSG
GYPC	Glycophorin C (Gerbich Blood Group)	Protein Coding	41	GC02P126655	0.361591	https://www.genecards.org/cgi-bin/carddisp.pl?gene=GYPC
HIRA	Histone Cell Cycle Regulator	Protein Coding	41	GC22M019318	0.361591	https://www.genecards.org/cgi-bin/carddisp.pl?gene=HIRA
IL12RB2	Interleukin 12 Receptor Subunit Beta 2	Protein Coding	41	GC01P067307	0.361591	https://www.genecards.org/cgi-bin/carddisp.pl?gene=IL12RB2
P2RY4	Pyrimidinergic Receptor P2Y4	Protein Coding	41	GC0XM070258	0.361591	https://www.genecards.org/cgi-bin/carddisp.pl?gene=P2RY4
M6PR	Mannose-6-Phosphate Receptor, Cation Dependent	Protein Coding	41	GC12M008995	0.361591	https://www.genecards.org/cgi-bin/carddisp.pl?gene=M6PR
LAMC1	Laminin Subunit Gamma 1	Protein Coding	41	GC01P182992	0.361591	https://www.genecards.org/cgi-bin/carddisp.pl?gene=LAMC1
WASF2	WASP Family Member 2	Protein Coding	41	GC01M027404	0.361591	https://www.genecards.org/cgi-bin/carddisp.pl?gene=WASF2
SLC25A6	Solute Carrier Family 25 Member 6	Protein Coding	41	GC0XM001386	0.361591	https://www.genecards.org/cgi-bin/carddisp.pl?gene=SLC25A6
RNASEH2A	Ribonuclease H2 Subunit A	Protein Coding	41	GC19P013318	0.361591	https://www.genecards.org/cgi-bin/carddisp.pl?gene=RNASEH2A
RPL35A	Ribosomal Protein L35a	Protein Coding	41	GC03P197949	0.361591	https://www.genecards.org/cgi-bin/carddisp.pl?gene=RPL35A
PGAM1	Phosphoglycerate Mutase 1	Protein Coding	41	GC10P097426	0.361591	https://www.genecards.org/cgi-bin/carddisp.pl?gene=PGAM1
THBS4	Thrombospondin 4	Protein Coding	41	GC05P079991	0.361591	https://www.genecards.org/cgi-bin/carddisp.pl?gene=THBS4
TPP1	Tripeptidyl Peptidase 1	Protein Coding	41	GC11M006620	0.361591	https://www.genecards.org/cgi-bin/carddisp.pl?gene=TPP1
UGCG	UDP-Glucose Ceramide Glucosyltransferase	Protein Coding	41	GC09P111896	0.361591	https://www.genecards.org/cgi-bin/carddisp.pl?gene=UGCG
VASP	Vasodilator Stimulated Phosphoprotein	Protein Coding	41	GC19P045512	0.361591	https://www.genecards.org/cgi-bin/carddisp.pl?gene=VASP
CD209	CD209 Molecule	Protein Coding	40	GC19M007739	0.361591	https://www.genecards.org/cgi-bin/carddisp.pl?gene=CD209
CDC42BPB	CDC42 Binding Protein Kinase Beta	Protein Coding	40	GC14M102932	0.361591	https://www.genecards.org/cgi-bin/carddisp.pl?gene=CDC42BPB
CD70	CD70 Molecule	Protein Coding	40	GC19M006607	0.361591	https://www.genecards.org/cgi-bin/carddisp.pl?gene=CD70
CCK	Cholecystokinin	Protein Coding	40	GC03M042274	0.361591	https://www.genecards.org/cgi-bin/carddisp.pl?gene=CCK
COMMD1	Copper Metabolism Domain Containing 1	Protein Coding	40	GC02P061888	0.361591	https://www.genecards.org/cgi-bin/carddisp.pl?gene=COMMD1
DHDDS	Dehydrodolichyl Diphosphate Synthase Subunit	Protein Coding	40	GC01P026432	0.361591	https://www.genecards.org/cgi-bin/carddisp.pl?gene=DHDDS
AFF2	AF4/FMR2 Family Member 2	Protein Coding	40	GC0XP148500	0.361591	https://www.genecards.org/cgi-bin/carddisp.pl?gene=AFF2
ALOX15B	Arachidonate 15-Lipoxygenase Type B	Protein Coding	40	GC17P008039	0.361591	https://www.genecards.org/cgi-bin/carddisp.pl?gene=ALOX15B
ACKR3	Atypical Chemokine Receptor 3	Protein Coding	40	GC02P236537	0.361591	https://www.genecards.org/cgi-bin/carddisp.pl?gene=ACKR3
ACTR3	Actin Related Protein 3	Protein Coding	40	GC02P113889	0.361591	https://www.genecards.org/cgi-bin/carddisp.pl?gene=ACTR3
AK3	Adenylate Kinase 3	Protein Coding	40	GC09M004703	0.361591	https://www.genecards.org/cgi-bin/carddisp.pl?gene=AK3
ANK2	Ankyrin 2	Protein Coding	40	GC04P112706	0.361591	https://www.genecards.org/cgi-bin/carddisp.pl?gene=ANK2
BAIAP2	BAR/IMD Domain Containing Adaptor Protein 2	Protein Coding	40	GC17P081035	0.361591	https://www.genecards.org/cgi-bin/carddisp.pl?gene=BAIAP2
CCS	Copper Chaperone For Superoxide Dismutase	Protein Coding	40	GC11P066593	0.361591	https://www.genecards.org/cgi-bin/carddisp.pl?gene=CCS
ERF	ETS2 Repressor Factor	Protein Coding	40	GC19M042247	0.361591	https://www.genecards.org/cgi-bin/carddisp.pl?gene=ERF
EFNA5	Ephrin A5	Protein Coding	40	GC05M107376	0.361591	https://www.genecards.org/cgi-bin/carddisp.pl?gene=EFNA5
FABP7	Fatty Acid Binding Protein 7	Protein Coding	40	GC06P122785	0.361591	https://www.genecards.org/cgi-bin/carddisp.pl?gene=FABP7
DSCAM	DS Cell Adhesion Molecule	Protein Coding	40	GC21M040010	0.361591	https://www.genecards.org/cgi-bin/carddisp.pl?gene=DSCAM
KEL	Kell Metallo-Endopeptidase (Kell Blood Group)	Protein Coding	40	GC07M142990	0.361591	https://www.genecards.org/cgi-bin/carddisp.pl?gene=KEL
IDUA	Alpha-L-Iduronidase	Protein Coding	40	GC04P000986	0.361591	https://www.genecards.org/cgi-bin/carddisp.pl?gene=IDUA
HYAL2	Hyaluronidase 2	Protein Coding	40	GC03M050317	0.361591	https://www.genecards.org/cgi-bin/carddisp.pl?gene=HYAL2
MTF1	Metal Regulatory Transcription Factor 1	Protein Coding	40	GC01M037810	0.361591	https://www.genecards.org/cgi-bin/carddisp.pl?gene=MTF1
PADI2	Peptidyl Arginine Deiminase 2	Protein Coding	40	GC01M017066	0.361591	https://www.genecards.org/cgi-bin/carddisp.pl?gene=PADI2
MXI1	MAX Interactor 1, Dimerization Protein	Protein Coding	40	GC10P110208	0.361591	https://www.genecards.org/cgi-bin/carddisp.pl?gene=MXI1
NTF3	Neurotrophin 3	Protein Coding	40	GC12P005432	0.361591	https://www.genecards.org/cgi-bin/carddisp.pl?gene=NTF3
MOGS	Mannosyl-Oligosaccharide Glucosidase	Protein Coding	40	GC02M074461	0.361591	https://www.genecards.org/cgi-bin/carddisp.pl?gene=MOGS
MT2A	Metallothionein 2A	Protein Coding	40	GC16P056868	0.361591	https://www.genecards.org/cgi-bin/carddisp.pl?gene=MT2A
LMO2	LIM Domain Only 2	Protein Coding	40	GC11M033858	0.361591	https://www.genecards.org/cgi-bin/carddisp.pl?gene=LMO2
PTPRU	Protein Tyrosine Phosphatase Receptor Type U	Protein Coding	40	GC01P029236	0.361591	https://www.genecards.org/cgi-bin/carddisp.pl?gene=PTPRU
PMP2	Peripheral Myelin Protein 2	Protein Coding	40	GC08M081440	0.361591	https://www.genecards.org/cgi-bin/carddisp.pl?gene=PMP2
ICMT	Isoprenylcysteine Carboxyl Methyltransferase	Protein Coding	40	GC01M006222	0.361591	https://www.genecards.org/cgi-bin/carddisp.pl?gene=ICMT
NRG3	Neuregulin 3	Protein Coding	40	GC10P088456	0.361591	https://www.genecards.org/cgi-bin/carddisp.pl?gene=NRG3
TMC6	Transmembrane Channel Like 6	Protein Coding	40	GC17M078110	0.361591	https://www.genecards.org/cgi-bin/carddisp.pl?gene=TMC6
ST8SIA2	ST8 Alpha-N-Acetyl-Neuraminide Alpha-2,8-Sialyltransferase 2	Protein Coding	40	GC15P092393	0.361591	https://www.genecards.org/cgi-bin/carddisp.pl?gene=ST8SIA2
SULT1A1	Sulfotransferase Family 1A Member 1	Protein Coding	40	GC16M028606	0.361591	https://www.genecards.org/cgi-bin/carddisp.pl?gene=SULT1A1
SULT1A2	Sulfotransferase Family 1A Member 2	Protein Coding	40	GC16M028591	0.361591	https://www.genecards.org/cgi-bin/carddisp.pl?gene=SULT1A2
TNFRSF4	TNF Receptor Superfamily Member 4	Protein Coding	40	GC01M001211	0.361591	https://www.genecards.org/cgi-bin/carddisp.pl?gene=TNFRSF4
TSG101	Tumor Susceptibility 101	Protein Coding	40	GC11M018468	0.361591	https://www.genecards.org/cgi-bin/carddisp.pl?gene=TSG101
TFEB	Transcription Factor EB	Protein Coding	40	GC06M056729	0.361591	https://www.genecards.org/cgi-bin/carddisp.pl?gene=TFEB
TG	Thyroglobulin	Protein Coding	40	GC08P132866	0.361591	https://www.genecards.org/cgi-bin/carddisp.pl?gene=TG
RPS24	Ribosomal Protein S24	Protein Coding	40	GC10P078033	0.361591	https://www.genecards.org/cgi-bin/carddisp.pl?gene=RPS24
RPS26	Ribosomal Protein S26	Protein Coding	40	GC12P056043	0.361591	https://www.genecards.org/cgi-bin/carddisp.pl?gene=RPS26
SAMHD1	SAM And HD Domain Containing Deoxynucleoside Triphosphate Triphosphohydrolase 1	Protein Coding	40	GC20M036890	0.361591	https://www.genecards.org/cgi-bin/carddisp.pl?gene=SAMHD1
RPL26	Ribosomal Protein L26	Protein Coding	40	GC17M008377	0.361591	https://www.genecards.org/cgi-bin/carddisp.pl?gene=RPL26
RPS17	Ribosomal Protein S17	Protein Coding	40	GC15M082536	0.361591	https://www.genecards.org/cgi-bin/carddisp.pl?gene=RPS17
SLC35A3	Solute Carrier Family 35 Member A3	Protein Coding	40	GC01P099968	0.361591	https://www.genecards.org/cgi-bin/carddisp.pl?gene=SLC35A3
RPL31	Ribosomal Protein L31	Protein Coding	40	GC02P100985	0.361591	https://www.genecards.org/cgi-bin/carddisp.pl?gene=RPL31
RPS27	Ribosomal Protein S27	Protein Coding	40	GC01P153991	0.361591	https://www.genecards.org/cgi-bin/carddisp.pl?gene=RPS27
PHOX2A	Paired Like Homeobox 2A	Protein Coding	40	GC11M072239	0.361591	https://www.genecards.org/cgi-bin/carddisp.pl?gene=PHOX2A
PIGV	Phosphatidylinositol Glycan Anchor Biosynthesis Class V	Protein Coding	40	GC01P026787	0.361591	https://www.genecards.org/cgi-bin/carddisp.pl?gene=PIGV
RFXANK	Regulatory Factor X Associated Ankyrin Containing Protein	Protein Coding	40	GC19P019192	0.361591	https://www.genecards.org/cgi-bin/carddisp.pl?gene=RFXANK
SLC31A1	Solute Carrier Family 31 Member 1	Protein Coding	40	GC09P113221	0.361591	https://www.genecards.org/cgi-bin/carddisp.pl?gene=SLC31A1
PROKR2	Prokineticin Receptor 2	Protein Coding	40	GC20M005361	0.361591	https://www.genecards.org/cgi-bin/carddisp.pl?gene=PROKR2
RGS6	Regulator Of G Protein Signaling 6	Protein Coding	40	GC14P071867	0.361591	https://www.genecards.org/cgi-bin/carddisp.pl?gene=RGS6
SNAP29	Synaptosome Associated Protein 29	Protein Coding	40	GC22P020859	0.361591	https://www.genecards.org/cgi-bin/carddisp.pl?gene=SNAP29
USH1C	USH1 Protein Network Component Harmonin	Protein Coding	40	GC11M017494	0.361591	https://www.genecards.org/cgi-bin/carddisp.pl?gene=USH1C
CHL1	Cell Adhesion Molecule L1 Like	Protein Coding	39	GC03P000213	0.361591	https://www.genecards.org/cgi-bin/carddisp.pl?gene=CHL1
ARHGEF9	Cdc42 Guanine Nucleotide Exchange Factor 9	Protein Coding	39	GC0XM063634	0.361591	https://www.genecards.org/cgi-bin/carddisp.pl?gene=ARHGEF9
CALB2	Calbindin 2	Protein Coding	39	GC16P071392	0.361591	https://www.genecards.org/cgi-bin/carddisp.pl?gene=CALB2
CLN5	CLN5 Intracellular Trafficking Protein	Protein Coding	39	GC13P076990	0.361591	https://www.genecards.org/cgi-bin/carddisp.pl?gene=CLN5
ADAMTS17	ADAM Metallopeptidase With Thrombospondin Type 1 Motif 17	Protein Coding	39	GC15M099971	0.361591	https://www.genecards.org/cgi-bin/carddisp.pl?gene=ADAMTS17
ALG14	ALG14 UDP-N-Acetylglucosaminyltransferase Subunit	Protein Coding	39	GC01M094974	0.361591	https://www.genecards.org/cgi-bin/carddisp.pl?gene=ALG14
ATP4A	ATPase H+/K+ Transporting Subunit Alpha	Protein Coding	39	GC19M057950	0.361591	https://www.genecards.org/cgi-bin/carddisp.pl?gene=ATP4A
GNPTAB	N-Acetylglucosamine-1-Phosphate Transferase Subunits Alpha And Beta	Protein Coding	39	GC12M101745	0.361591	https://www.genecards.org/cgi-bin/carddisp.pl?gene=GNPTAB
ELOVL1	ELOVL Fatty Acid Elongase 1	Protein Coding	39	GC01M043363	0.361591	https://www.genecards.org/cgi-bin/carddisp.pl?gene=ELOVL1
GJB4	Gap Junction Protein Beta 4	Protein Coding	39	GC01P034759	0.361591	https://www.genecards.org/cgi-bin/carddisp.pl?gene=GJB4
GM2A	GM2 Ganglioside Activator	Protein Coding	39	GC05P151229	0.361591	https://www.genecards.org/cgi-bin/carddisp.pl?gene=GM2A
KMT2D	Lysine Methyltransferase 2D	Protein Coding	39	GC12M049018	0.361591	https://www.genecards.org/cgi-bin/carddisp.pl?gene=KMT2D
KRT3	Keratin 3	Protein Coding	39	GC12M052789	0.361591	https://www.genecards.org/cgi-bin/carddisp.pl?gene=KRT3
DUOX1	Dual Oxidase 1	Protein Coding	39	GC15P045129	0.361591	https://www.genecards.org/cgi-bin/carddisp.pl?gene=DUOX1
FOXD3	Forkhead Box D3	Protein Coding	39	GC01P063323	0.361591	https://www.genecards.org/cgi-bin/carddisp.pl?gene=FOXD3
NPC2	NPC Intracellular Cholesterol Transporter 2	Protein Coding	39	GC14M074476	0.361591	https://www.genecards.org/cgi-bin/carddisp.pl?gene=NPC2
MSMB	Microseminoprotein Beta	Protein Coding	39	GC10M046033	0.361591	https://www.genecards.org/cgi-bin/carddisp.pl?gene=MSMB
METAP1	Methionyl Aminopeptidase 1	Protein Coding	39	GC04P098995	0.361591	https://www.genecards.org/cgi-bin/carddisp.pl?gene=METAP1
WASF3	WASP Family Member 3	Protein Coding	39	GC13P026557	0.361591	https://www.genecards.org/cgi-bin/carddisp.pl?gene=WASF3
RPN2	Ribophorin II	Protein Coding	39	GC20P037178	0.361591	https://www.genecards.org/cgi-bin/carddisp.pl?gene=RPN2
SKAP1	Src Kinase Associated Phosphoprotein 1	Protein Coding	39	GC17M048133	0.361591	https://www.genecards.org/cgi-bin/carddisp.pl?gene=SKAP1
RYR3	Ryanodine Receptor 3	Protein Coding	39	GC15P033310	0.361591	https://www.genecards.org/cgi-bin/carddisp.pl?gene=RYR3
RPL3	Ribosomal Protein L3	Protein Coding	39	GC22M053052	0.361591	https://www.genecards.org/cgi-bin/carddisp.pl?gene=RPL3
RAB1B	RAB1B, Member RAS Oncogene Family	Protein Coding	39	GC11P068163	0.361591	https://www.genecards.org/cgi-bin/carddisp.pl?gene=RAB1B
RAB35	RAB35, Member RAS Oncogene Family	Protein Coding	39	GC12M120096	0.361591	https://www.genecards.org/cgi-bin/carddisp.pl?gene=RAB35
RPS29	Ribosomal Protein S29	Protein Coding	39	GC14M049570	0.361591	https://www.genecards.org/cgi-bin/carddisp.pl?gene=RPS29
SFTPA1	Surfactant Protein A1	Protein Coding	39	GC10P089296	0.361591	https://www.genecards.org/cgi-bin/carddisp.pl?gene=SFTPA1
SLC35D1	Solute Carrier Family 35 Member D1	Protein Coding	39	GC01M066999	0.361591	https://www.genecards.org/cgi-bin/carddisp.pl?gene=SLC35D1
TBX19	T-Box Transcription Factor 19	Protein Coding	39	GC01P168280	0.361591	https://www.genecards.org/cgi-bin/carddisp.pl?gene=TBX19
SNX9	Sorting Nexin 9	Protein Coding	39	GC06P157685	0.361591	https://www.genecards.org/cgi-bin/carddisp.pl?gene=SNX9
RAB6A	RAB6A, Member RAS Oncogene Family	Protein Coding	39	GC11M080288	0.361591	https://www.genecards.org/cgi-bin/carddisp.pl?gene=RAB6A
VPS29	VPS29 Retromer Complex Component	Protein Coding	39	GC12M110491	0.361591	https://www.genecards.org/cgi-bin/carddisp.pl?gene=VPS29
CTCFL	CCCTC-Binding Factor Like	Protein Coding	38	GC20M057495	0.361591	https://www.genecards.org/cgi-bin/carddisp.pl?gene=CTCFL
ATOX1	Antioxidant 1 Copper Chaperone	Protein Coding	38	GC05M151743	0.361591	https://www.genecards.org/cgi-bin/carddisp.pl?gene=ATOX1
AK7	Adenylate Kinase 7	Protein Coding	38	GC14P096392	0.361591	https://www.genecards.org/cgi-bin/carddisp.pl?gene=AK7
AK4	Adenylate Kinase 4	Protein Coding	38	GC01P065147	0.361591	https://www.genecards.org/cgi-bin/carddisp.pl?gene=AK4
ALG11	ALG11 Alpha-1,2-Mannosyltransferase	Protein Coding	38	GC13P052012	0.361591	https://www.genecards.org/cgi-bin/carddisp.pl?gene=ALG11
ANKRD26	Ankyrin Repeat Domain 26	Protein Coding	38	GC10M026938	0.361591	https://www.genecards.org/cgi-bin/carddisp.pl?gene=ANKRD26
ARTN	Artemin	Protein Coding	38	GC01P043933	0.361591	https://www.genecards.org/cgi-bin/carddisp.pl?gene=ARTN
CCR9	C-C Motif Chemokine Receptor 9	Protein Coding	38	GC03P046036	0.361591	https://www.genecards.org/cgi-bin/carddisp.pl?gene=CCR9
EMG1	EMG1 N1-Specific Pseudouridine Methyltransferase	Protein Coding	38	GC12P006970	0.361591	https://www.genecards.org/cgi-bin/carddisp.pl?gene=EMG1
BLVRB	Biliverdin Reductase B	Protein Coding	38	GC19M040447	0.361591	https://www.genecards.org/cgi-bin/carddisp.pl?gene=BLVRB
EIF6	Eukaryotic Translation Initiation Factor 6	Protein Coding	38	GC20M035278	0.361591	https://www.genecards.org/cgi-bin/carddisp.pl?gene=EIF6
FUCA2	Alpha-L-Fucosidase 2	Protein Coding	38	GC06M143494	0.361591	https://www.genecards.org/cgi-bin/carddisp.pl?gene=FUCA2
KRT12	Keratin 12	Protein Coding	38	GC17M040861	0.361591	https://www.genecards.org/cgi-bin/carddisp.pl?gene=KRT12
ITGAE	Integrin Subunit Alpha E	Protein Coding	38	GC17M003865	0.361591	https://www.genecards.org/cgi-bin/carddisp.pl?gene=ITGAE
KLRK1	Killer Cell Lectin Like Receptor K1	Protein Coding	38	GC12M018217	0.361591	https://www.genecards.org/cgi-bin/carddisp.pl?gene=KLRK1
EDN2	Endothelin 2	Protein Coding	38	GC01M041478	0.361591	https://www.genecards.org/cgi-bin/carddisp.pl?gene=EDN2
HOXB5	Homeobox B5	Protein Coding	38	GC17M048591	0.361591	https://www.genecards.org/cgi-bin/carddisp.pl?gene=HOXB5
HOXA3	Homeobox A3	Protein Coding	38	GC07M027130	0.361591	https://www.genecards.org/cgi-bin/carddisp.pl?gene=HOXA3
NHLRC1	NHL Repeat Containing E3 Ubiquitin Protein Ligase 1	Protein Coding	38	GC06M018120	0.361591	https://www.genecards.org/cgi-bin/carddisp.pl?gene=NHLRC1
MKKS	MKKS Centrosomal Shuttling Protein	Protein Coding	38	GC20M010424	0.361591	https://www.genecards.org/cgi-bin/carddisp.pl?gene=MKKS
MAPRE3	Microtubule Associated Protein RP/EB Family Member 3	Protein Coding	38	GC02P026935	0.361591	https://www.genecards.org/cgi-bin/carddisp.pl?gene=MAPRE3
MAVS	Mitochondrial Antiviral Signaling Protein	Protein Coding	38	GC20P003850	0.361591	https://www.genecards.org/cgi-bin/carddisp.pl?gene=MAVS
TMC8	Transmembrane Channel Like 8	Protein Coding	38	GC17P078130	0.361591	https://www.genecards.org/cgi-bin/carddisp.pl?gene=TMC8
STMN2	Stathmin 2	Protein Coding	38	GC08P079610	0.361591	https://www.genecards.org/cgi-bin/carddisp.pl?gene=STMN2
SUPT5H	SPT5 Homolog, DSIF Elongation Factor Subunit	Protein Coding	38	GC19P039436	0.361591	https://www.genecards.org/cgi-bin/carddisp.pl?gene=SUPT5H
SON	SON DNA And RNA Binding Protein	Protein Coding	38	GC21P033542	0.361591	https://www.genecards.org/cgi-bin/carddisp.pl?gene=SON
TRIP10	Thyroid Hormone Receptor Interactor 10	Protein Coding	38	GC19P006737	0.361591	https://www.genecards.org/cgi-bin/carddisp.pl?gene=TRIP10
RPS15	Ribosomal Protein S15	Protein Coding	38	GC19P001438	0.361591	https://www.genecards.org/cgi-bin/carddisp.pl?gene=RPS15
SH3PXD2B	SH3 And PX Domains 2B	Protein Coding	38	GC05M172325	0.361591	https://www.genecards.org/cgi-bin/carddisp.pl?gene=SH3PXD2B
SLAMF1	Signaling Lymphocytic Activation Molecule Family Member 1	Protein Coding	38	GC01M160608	0.361591	https://www.genecards.org/cgi-bin/carddisp.pl?gene=SLAMF1
SLAMF6	SLAM Family Member 6	Protein Coding	38	GC01M160454	0.361591	https://www.genecards.org/cgi-bin/carddisp.pl?gene=SLAMF6
RASSF5	Ras Association Domain Family Member 5	Protein Coding	38	GC01P206507	0.361591	https://www.genecards.org/cgi-bin/carddisp.pl?gene=RASSF5
RPL6	Ribosomal Protein L6	Protein Coding	38	GC12M112320	0.361591	https://www.genecards.org/cgi-bin/carddisp.pl?gene=RPL6
RPS11	Ribosomal Protein S11	Protein Coding	38	GC19P049496	0.361591	https://www.genecards.org/cgi-bin/carddisp.pl?gene=RPS11
RNASEH2C	Ribonuclease H2 Subunit C	Protein Coding	38	GC11M065714	0.361591	https://www.genecards.org/cgi-bin/carddisp.pl?gene=RNASEH2C
NOP10	NOP10 Ribonucleoprotein	Protein Coding	38	GC15M034341	0.361591	https://www.genecards.org/cgi-bin/carddisp.pl?gene=NOP10
PGRMC2	Progesterone Receptor Membrane Component 2	Protein Coding	38	GC04M128269	0.361591	https://www.genecards.org/cgi-bin/carddisp.pl?gene=PGRMC2
ORC2	Origin Recognition Complex Subunit 2	Protein Coding	38	GC02M200908	0.361591	https://www.genecards.org/cgi-bin/carddisp.pl?gene=ORC2
SRP72	Signal Recognition Particle 72	Protein Coding	38	GC04P056466	0.361591	https://www.genecards.org/cgi-bin/carddisp.pl?gene=SRP72
POLR2F	RNA Polymerase II, I And III Subunit F	Protein Coding	38	GC22P037952	0.361591	https://www.genecards.org/cgi-bin/carddisp.pl?gene=POLR2F
RAB8A	RAB8A, Member RAS Oncogene Family	Protein Coding	38	GC19P016111	0.361591	https://www.genecards.org/cgi-bin/carddisp.pl?gene=RAB8A
CTNNAL1	Catenin Alpha Like 1	Protein Coding	37	GC09M108942	0.361591	https://www.genecards.org/cgi-bin/carddisp.pl?gene=CTNNAL1
APOBEC1	Apolipoprotein B MRNA Editing Enzyme Catalytic Subunit 1	Protein Coding	37	GC12M007649	0.361591	https://www.genecards.org/cgi-bin/carddisp.pl?gene=APOBEC1
CLEC11A	C-Type Lectin Domain Containing 11A	Protein Coding	37	GC19P050723	0.361591	https://www.genecards.org/cgi-bin/carddisp.pl?gene=CLEC11A
CPSF4	Cleavage And Polyadenylation Specific Factor 4	Protein Coding	37	GC07P099438	0.361591	https://www.genecards.org/cgi-bin/carddisp.pl?gene=CPSF4
CD83	CD83 Molecule	Protein Coding	37	GC06P014117	0.361591	https://www.genecards.org/cgi-bin/carddisp.pl?gene=CD83
AIF1	Allograft Inflammatory Factor 1	Protein Coding	37	GC06P070142	0.361591	https://www.genecards.org/cgi-bin/carddisp.pl?gene=AIF1
ABCA6	ATP Binding Cassette Subfamily A Member 6	Protein Coding	37	GC17M069062	0.361591	https://www.genecards.org/cgi-bin/carddisp.pl?gene=ABCA6
ARSF	Arylsulfatase F	Protein Coding	37	GC0XP003040	0.361591	https://www.genecards.org/cgi-bin/carddisp.pl?gene=ARSF
GNPTG	N-Acetylglucosamine-1-Phosphate Transferase Subunit Gamma	Protein Coding	37	GC16P001351	0.361591	https://www.genecards.org/cgi-bin/carddisp.pl?gene=GNPTG
GRHL3	Grainyhead Like Transcription Factor 3	Protein Coding	37	GC01P024319	0.361591	https://www.genecards.org/cgi-bin/carddisp.pl?gene=GRHL3
[truncated: 776 more rows]
