# Supplementary material for: Mechanisms underlying the therapeutic effects of 4-octyl itaconate in treating sepsis based on network pharmacology and molecular docking
Source: Front Genet. 2022 Nov 3;13:1056405. doi: 10.3389/fgene.2022.1056405 (PMC9671214; doi:10.3389/fgene.2022.1056405)
Supplement: Supplementary file 5 [file Table5.XLSX]

## Sheet: 1
	Uniprot-Id	Protein	Probably
?View	P23795	Acetylcholinesterase	1
?View	Q8IXJ6	NAD-dependent protein deacetylase sirtuin-2	1
?View	P35610	Sterol O-acyltransferase 1	1
?View	P08912	Muscarinic acetylcholine receptor M5	1
?View	P14555	Phospholipase A2, membrane associated	1
?View	P04054	Phospholipase A2	1
?View	Q9H228	Sphingosine 1-phosphate receptor 5	1
?View	P23141	Liver carboxylesterase 1	1
?View	P31941	DNA dC->dU-editing enzyme APOBEC-3A	1
?View	P08173	Muscarinic acetylcholine receptor M4	1
?View	P22303	Acetylcholinesterase	1
?View	P08482	Muscarinic acetylcholine receptor M1	1
?View	P56524	Histone deacetylase 4	1
?View	O95136	Sphingosine 1-phosphate receptor 2	1
?View	O00519	Fatty-acid amide hydrolase 1	1
?View	P14324	Farnesyl pyrophosphate synthase	1
?View	Q99685	Monoglyceride lipase	1
?View	P30305	M-phase inducer phosphatase 2	1
?View	O95977	Sphingosine 1-phosphate receptor 4	1
?View	P10827	Thyroid hormone receptor alpha	0.999
?View	P29477	Nitric oxide synthase, inducible	0.999
?View	O60755	Galanin receptor type 3	0.999
?View	Q9NR96	Toll-like receptor 9	0.999
?View	P10828	Thyroid hormone receptor beta	0.998
?View	O00748	Cocaine esterase	0.998
?View	P12527	Arachidonate 5-lipoxygenase	0.998
?View	P10826	Retinoic acid receptor beta	0.997
?View	Q9HC97	G-protein coupled receptor 35	0.997
?View	P68400	Casein kinase II subunit alpha	0.996
?View	P34913	Bifunctional epoxide hydrolase 2	0.995
?View	Q02769	Squalene synthase	0.995
?View	P97612	Fatty-acid amide hydrolase 1	0.995
?View	O42713	Polyphenol oxidase 2	0.993
?View	P24468	COUP transcription factor 2	0.99
?View	Q9QZN9	Cannabinoid receptor 2	0.987
?View	P28566	5-hydroxytryptamine receptor 1E	0.976
?View	P47936	Cannabinoid receptor 2	0.972
?View	Q04609	Glutamate carboxypeptidase 2	0.972
?View	P22748	Carbonic anhydrase 4	0.971
?View	O43353	Receptor-interacting serine/threonine-protein kinase 2	0.969
?View	O70536	Sterol O-acyltransferase 1	0.968
?View	P11229	Muscarinic acetylcholine receptor M1	0.963
?View	P05186	Alkaline phosphatase, tissue-nonspecific isozyme	0.962
?View	P34972	Cannabinoid receptor 2	0.961
?View	O42275	Acetylcholinesterase	0.958
?View	Q9HC16	DNA dC->dU-editing enzyme APOBEC-3G	0.956
?View	P04058	Acetylcholinesterase	0.947
?View	Q62758	5-hydroxytryptamine receptor 4	0.933
?View	P05979	Prostaglandin G/H synthase 1	0.914
?View	Q9GZU7	Carboxy-terminal domain RNA polymerase II polypeptide A small phosphatase 1	0.914
?View	O14684	Prostaglandin E synthase	0.902
?View	Q00G26	Perilipin-5	0.861
?View	P51452	Dual specificity protein phosphatase 3	0.84
?View	P12822	Angiotensin-converting enzyme	0.838
?View	P05177	Cytochrome P450 1A2	0.813
?View	Q9ULX7	Carbonic anhydrase 14	0.759
?View	P08483	Muscarinic acetylcholine receptor M3	0.734
?View	Q14416	Metabotropic glutamate receptor 2	0.718
?View	P49286	Melatonin receptor type 1B	0.69
?View	O43570	Carbonic anhydrase 12	0.677
?View	O60240	Perilipin-1	0.665
?View	P05129	Protein kinase C gamma type	0.644
?View	P35563	5-hydroxytryptamine receptor 3A	0.643
?View	P43088	Prostaglandin F2-alpha receptor	0.469
?View	P08514	Integrin alpha-IIb	0.451
?View	P20309	Muscarinic acetylcholine receptor M3	0.423
?View	Q9Y2D0	Carbonic anhydrase 5B, mitochondrial	0.412
?View	P23280	Carbonic anhydrase 6	0.404
?View	P43116	Prostaglandin E2 receptor EP2 subtype	0.357
?View	Q99500	Sphingosine 1-phosphate receptor 3	0.319
?View	P35398	Nuclear receptor ROR-alpha	0.308
?View	P08311	Cathepsin G	0.294
?View	P08254	Stromelysin-1	0.293
?View	Q62053	Prostaglandin E2 receptor EP2 subtype	0.274
?View	P05121	Plasminogen activator inhibitor 1	0.255
?View	P09917	Arachidonate 5-lipoxygenase	0.24
?View	Q07820	Induced myeloid leukemia cell differentiation protein Mcl-1	0.205
?View	P12821	Angiotensin-converting enzyme	0.204
?View	Q92769	Histone deacetylase 2	0.168
?View	P18031	Tyrosine-protein phosphatase non-receptor type 1	0.157
?View	Q8TDS4	Hydroxycarboxylic acid receptor 2	0.134
?View	P29474	Nitric oxide synthase, endothelial	0.123
?View	O95180	Voltage-dependent T-type calcium channel subunit alpha-1H	0.116
?View	Q9H244	P2Y purinoceptor 12	0.109
?View	P31389	Histamine H1 receptor	0.098
?View	P21918	D(1B) dopamine receptor	0.091
?View	P10980	Muscarinic acetylcholine receptor M2	0.087
?View	P10276	Retinoic acid receptor alpha	0.084
?View	Q16548	Bcl-2-related protein A1	0.067
?View	P09483	Neuronal acetylcholine receptor subunit alpha-4	0.062
?View	P05771	Protein kinase C beta type	0.062
?View	Q9BY41	Histone deacetylase 8	0.06
?View	Q9JI35	Histamine H3 receptor	0.058
?View	Q15722	Leukotriene B4 receptor 1	0.049
?View	P25021	Histamine H2 receptor	0.049
?View	P08246	Neutrophil elastase	0.043
?View	P21554	Cannabinoid receptor 1	0.04
?View	P08172	Muscarinic acetylcholine receptor M2	0.037
?View	P29475	Nitric oxide synthase, brain	0.031
?View	P08575	Receptor-type tyrosine-protein phosphatase C	0.03
View	P21453	Sphingosine 1-phosphate receptor 1	0.023
?View	P14174	Macrophage migration inhibitory factor	0.02
?View	P81908	Cholinesterase	0.02
?View	P47898	5-hydroxytryptamine receptor 5A	0.018
?View	P15144	Aminopeptidase N	0.018
?View	P23219	Prostaglandin G/H synthase 1	0.017
?View	Q9UBN7	Histone deacetylase 6	0.017
?View	P43166	Carbonic anhydrase 7	0.016
?View	P22894	Neutrophil collagenase	0.015
?View	P09237	Matrilysin	0.013
?View	Q02156	Protein kinase C epsilon type	0.012
?View	P13631	Retinoic acid receptor gamma	0.012
?View	P20272	Cannabinoid receptor 1	0.01
?View	P35236	Tyrosine-protein phosphatase non-receptor type 7	0.01
?View	P35218	Carbonic anhydrase 5A, mitochondrial	0.009
?View	Q16790	Carbonic anhydrase 9	0.009
?View	P48039	Melatonin receptor type 1A	0.009
?View	Q9Y5X4	Photoreceptor-specific nuclear receptor	0.008
?View	P25105	Platelet-activating factor receptor	0.007
?View	P18089	Alpha-2B adrenergic receptor	0.007
?View	P43235	Cathepsin K	0.007
?View	P22001	Potassium voltage-gated channel subfamily A member 3	0.006
?View	Q99720	Sigma non-opioid intracellular receptor 1	0.006
?View	P48443	Retinoic acid receptor RXR-gamma	0.005
?View	P21397	Amine oxidase [flavin-containing] A	0.004
?View	O15379	Histone deacetylase 3	0.004
?View	P55211	Caspase-9	0.004
?View	P19320	Vascular cell adhesion protein 1	0.003
?View	Q96EB6	NAD-dependent protein deacetylase sirtuin-1	0.003
?View	P35869	Aryl hydrocarbon receptor	0.003
?View	P22086	Alpha-2C adrenergic receptor	0.003
?View	P37231	Peroxisome proliferator-activated receptor gamma	0.003
?View	Q9Y2R2	Tyrosine-protein phosphatase non-receptor type 22	0.001
?View	P08253	72 kDa type IV collagenase	0.001
?View	P32240	Prostaglandin E2 receptor EP4 subtype	0.001
?View	P29476	Nitric oxide synthase, brain	0.001
?View	P35228	Nitric oxide synthase, inducible	0.001
?View	Q5RAG0	Histone deacetylase 1	0.001
?View	P41235	Hepatocyte nuclear factor 4-alpha	0.001
?View	P14780	Matrix metalloproteinase-9	0.001
?View	Q13547	Histone deacetylase 1	0.001
?View	P03956	Interstitial collagenase	0.001
?View	P15917	Lethal factor	0.001
?View	Q07869	Peroxisome proliferator-activated receptor alpha	0.001
